# Supplementary material for: 2-Chloro-4,6-bis­(piperidin-1-yl)-1,3,5-triazine
Source: Acta Crystallogr Sect E Struct Rep Online. 2011 Jan 8;67(Pt 2):o312. doi: 10.1107/S1600536811000584 (PMC3051665; doi:10.1107/S1600536811000584)
Supplement: Supplementary file 2 [file e-67-0o312-Isup2.hkl]

#
# h,k,l, Fc-squared, Fo-squared, sigma(Fo-squared) and status flag
#
data_I
_shelx_title ' HPK15 in P-1'
_shelx_refln_list_code          4
_shelx_F_calc_maximum      231.11
_exptl_crystal_F_000       600.00
_reflns_d_resolution_high  0.6389
 
loop_
 _symmetry_equiv_pos_as_xyz
 'x, y, z'
 '-x, -y, -z'
 
_cell_length_a    10.5085
_cell_length_b    11.7016
_cell_length_c    12.6086
_cell_angle_alpha  89.813
_cell_angle_beta   67.967
_cell_angle_gamma  81.627
 
_shelx_F_squared_multiplier     1.000
 
loop_
 _refln_index_h
 _refln_index_k
 _refln_index_l
 _refln_F_squared_calc
 _refln_F_squared_meas
 _refln_F_squared_sigma
 _refln_observed_status
   1   0   0       25.18        2.10      1.21 o
   2   0   0    17332.81    16319.49    130.91 o
   3   0   0        1.62        4.21      0.32 o
   4   0   0       64.50       55.94      1.05 o
   5   0   0      307.46      357.99      3.47 o
   6   0   0      169.69      162.53      2.43 o
   7   0   0       28.64       34.26      1.33 o
   8   0   0        5.65        3.87      0.88 o
   9   0   0        5.97        6.74      1.38 o
  10   0   0        4.27        1.88      1.77 o
  11   0   0        0.27       -1.30      1.30 o
  12   0   0        1.34        3.23      2.00 o
  13   0   0        3.90        1.72      2.26 o
  14   0   0        3.55        4.31      2.84 o
  15   0   0        0.27       -1.05      4.05 o
 -14   1   0        0.85        1.07      2.81 o
 -13   1   0        3.72        5.78      2.41 o
 -12   1   0        0.50        0.73      1.87 o
 -11   1   0       17.66       16.16      1.98 o
 -10   1   0      280.40      245.97      5.47 o
  -9   1   0        7.80        6.34      1.37 o
  -8   1   0      185.23      162.82      3.06 o
  -7   1   0      140.67      138.02      2.92 o
  -6   1   0        0.03        0.44      0.54 o
  -5   1   0     3310.49     3691.59     30.17 o
  -4   1   0      143.13      169.88      2.06 o
  -3   1   0       49.41       45.03      0.92 o
  -2   1   0      439.82      413.86      3.12 o
  -1   1   0     3712.73     3804.25     31.39 o
   1   1   0      137.38      118.13      1.88 o
   2   1   0     1362.60     1325.55      8.75 o
   3   1   0     1096.66     1044.88      7.35 o
   4   1   0      181.25      168.17      1.89 o
   5   1   0       38.22       66.36      1.30 o
   6   1   0     1213.71     1206.92     11.45 o
   7   1   0       26.33       26.55      1.21 o
   8   1   0      733.99      735.32      7.59 o
   9   1   0        1.65        1.45      1.04 o
  10   1   0       17.33       15.49      1.81 o
  11   1   0        1.68        0.67      1.72 o
  12   1   0        6.02        6.59      2.47 o
  13   1   0        5.78       10.23      2.53 o
  14   1   0        0.26        4.98      2.40 o
  15   1   0        1.95        3.76      3.07 o
 -14   2   0        0.13        0.08      3.29 o
 -13   2   0        5.60        1.88      2.68 o
 -12   2   0        0.23       -0.20      1.95 o
 -11   2   0       10.57       15.37      2.02 o
 -10   2   0       42.80       40.03      2.52 o
  -9   2   0        6.50        5.63      1.42 o
  -8   2   0      191.95      185.53      3.35 o
  -7   2   0      133.96      135.04      2.61 o
  -6   2   0       44.93       34.17      1.27 o
  -5   2   0      589.69      616.25      6.26 o
  -4   2   0     2122.55     2287.86     18.01 o
  -3   2   0       86.08       90.49      1.40 o
  -2   2   0     1970.65     1989.89     15.41 o
  -1   2   0      555.58      557.58      4.92 o
   0   2   0    15020.44    14380.14    108.94 o
   1   2   0      781.32      742.89      6.34 o
   2   2   0      438.46      476.69      3.79 o
   3   2   0      206.51      215.78      2.06 o
   4   2   0      380.20      394.37      3.78 o
   5   2   0        4.61        9.19      0.64 o
   6   2   0      115.93      111.60      2.37 o
   7   2   0       78.60       71.39      2.29 o
   8   2   0      280.10      282.43      4.63 o
   9   2   0      158.65      166.01      4.15 o
  10   2   0      115.24      114.98      7.05 o
  11   2   0       15.03       15.76      2.35 o
  12   2   0        9.42        8.68      2.00 o
  13   2   0        0.01       -1.97      1.97 o
  14   2   0        2.61        3.72      2.41 o
  15   2   0        1.90       -1.49      5.36 o
 -14   3   0        0.01       -3.44      3.65 o
 -13   3   0        9.60       18.40      3.50 o
 -12   3   0        6.19        7.79      2.43 o
 -11   3   0       33.81       42.38      2.83 o
 -10   3   0       70.43       62.97      3.59 o
  -9   3   0       22.90       21.70      2.10 o
  -8   3   0      225.90      201.96      6.96 o
  -7   3   0      332.04      319.84      4.50 o
  -6   3   0        9.70       13.39      0.98 o
  -5   3   0      955.14      969.85      9.08 o
  -4   3   0       81.55       70.90      1.41 o
  -3   3   0      223.66      204.88      2.64 o
  -2   3   0      950.83      962.60      8.83 o
  -1   3   0     1522.06     1469.67     13.02 o
   0   3   0      252.83      229.87      2.30 o
   1   3   0      453.19      462.68      4.10 o
   2   3   0      644.06      649.05      6.22 o
   3   3   0       54.23       59.00      1.29 o
   4   3   0      648.37      691.57      6.45 o
   5   3   0      337.91      368.05      3.80 o
   6   3   0        1.97        0.85      0.54 o
   7   3   0       78.13       75.88      2.01 o
   8   3   0      182.97      183.53      3.48 o
   9   3   0       96.10      103.90      3.57 o
  10   3   0       33.09       35.93      2.43 o
  11   3   0       91.46       89.52      3.29 o
  12   3   0        1.49        2.85      1.74 o
  13   3   0        0.47        2.21      2.67 o
  14   3   0        2.09        3.19      3.49 o
  15   3   0        0.00       -2.82      3.51 o
 -14   4   0        0.26        0.38      3.49 o
 -13   4   0        4.26        3.87      3.98 o
 -12   4   0        0.10        2.59      2.41 o
 -11   4   0       12.63       10.03      2.05 o
 -10   4   0       15.06       12.99      1.97 o
  -9   4   0      145.32      131.02      4.04 o
  -8   4   0       91.45       81.83      3.22 o
  -7   4   0      112.37      100.26      2.53 o
  -6   4   0        2.51        2.89      0.81 o
  -5   4   0      192.57      197.00      3.06 o
  -4   4   0       27.51       23.07      0.95 o
  -3   4   0       45.16       44.57      1.44 o
  -2   4   0     2527.22     2537.68     23.65 o
  -1   4   0      565.45      570.19      5.42 o
   0   4   0     1425.02     1469.52     11.24 o
   1   4   0      160.41      168.13      2.13 o
   2   4   0     1445.05     1415.79     12.11 o
   3   4   0      679.18      662.59      6.56 o
   4   4   0     4092.22     4280.34     36.77 o
   5   4   0      285.34      267.43      3.30 o
   6   4   0       66.29       86.58      1.96 o
   7   4   0       65.34       64.15      1.86 o
   8   4   0        4.48        4.25      1.09 o
   9   4   0       11.35        7.69      1.82 o
  10   4   0       85.60       88.86      3.79 o
  11   4   0       11.32        8.29      2.56 o
  12   4   0        5.75        3.69      2.10 o
  13   4   0        5.12        7.81      2.95 o
  14   4   0        0.60        2.61      2.95 o
  15   4   0        0.39       -0.76      5.73 o
 -13   5   0        0.02       -0.40      3.10 o
 -12   5   0        1.97        0.36      2.43 o
 -11   5   0       42.31       48.34      3.23 o
 -10   5   0       40.08       36.53      2.91 o
  -9   5   0        1.85        4.38      1.57 o
  -8   5   0       91.47       89.01      3.35 o
  -7   5   0      385.42      376.78      6.12 o
  -6   5   0     1076.20     1112.82     11.51 o
  -5   5   0       49.76       56.71      1.74 o
  -4   5   0      658.41      639.62      6.90 o
  -3   5   0      530.70      518.87      6.08 o
  -2   5   0      211.52      215.22      3.40 o
  -1   5   0       57.04       68.45      1.67 o
   0   5   0        3.35        3.69      0.49 o
   1   5   0      541.75      597.26      5.50 o
   2   5   0      148.71      145.58      2.13 o
   3   5   0      161.04      179.44      3.33 o
   4   5   0       52.64       45.16      1.31 o
   5   5   0      344.98      429.85      5.00 o
   6   5   0       71.26       71.53      1.81 o
   7   5   0       10.85       10.54      1.16 o
   8   5   0      135.47      143.59      4.00 o
   9   5   0       25.12       30.58      2.96 o
  10   5   0      216.03      223.98      7.14 o
  11   5   0        1.89        3.54      2.20 o
  12   5   0       24.39       31.34      3.15 o
  13   5   0        0.06       -0.95      2.17 o
  14   5   0        1.52       -1.40      4.23 o
  15   5   0        2.12        4.99      4.89 o
 -13   6   0        2.52        2.72      3.65 o
 -12   6   0        7.62        9.07      3.02 o
 -11   6   0        6.45        6.46      2.94 o
 -10   6   0       10.61        9.75      2.13 o
  -9   6   0       16.66       19.96      2.34 o
  -8   6   0        2.73        2.53      1.38 o
  -7   6   0        9.22       12.77      1.87 o
  -6   6   0       14.51       15.41      1.65 o
  -5   6   0      794.22      793.42      8.70 o
  -4   6   0      538.63      544.52      6.66 o
  -3   6   0      783.22      774.89     12.30 o
  -2   6   0     2191.31     2243.63     20.27 o
  -1   6   0      725.89      769.20      8.49 o
   0   6   0     6965.34     7634.70     61.04 o
   1   6   0     1387.76     1457.43     12.16 o
   2   6   0      454.05      477.86      5.38 o
   3   6   0      459.95      468.62      7.05 o
   4   6   0       61.56       71.50      1.62 o
   5   6   0       90.08       84.52      2.91 o
   6   6   0       54.44       57.88      1.69 o
   7   6   0       19.91       15.60      1.77 o
   8   6   0       15.42       13.70      1.92 o
   9   6   0      112.72      107.13      4.85 o
  10   6   0        0.28        0.48      2.04 o
  11   6   0        0.22        2.82      2.27 o
  12   6   0        1.14        2.73      2.38 o
  13   6   0        2.91        4.36      2.52 o
  14   6   0        5.44        0.27      3.57 o
 -12   7   0        7.97        9.92      3.62 o
 -11   7   0        0.21        1.04      2.11 o
 -10   7   0        0.62       -1.05      1.81 o
  -9   7   0        4.97        3.48      1.80 o
  -8   7   0        1.25        1.05      1.43 o
  -7   7   0        8.71        8.91      1.66 o
  -6   7   0      353.38      360.76      6.15 o
  -5   7   0      556.46      544.63      9.42 o
  -4   7   0      783.10      750.97      8.80 o
  -3   7   0      170.84      157.82      2.88 o
  -2   7   0        4.23        2.35      0.78 o
  -1   7   0      142.57      126.29      2.71 o
   0   7   0       62.94       60.11      1.68 o
   1   7   0      359.46      340.79      4.37 o
   2   7   0       44.77       51.67      1.55 o
   3   7   0        2.43        1.02      0.57 o
   4   7   0      124.29      122.25      2.45 o
   5   7   0        0.02        0.74      0.69 o
   6   7   0      368.36      362.42      4.58 o
   7   7   0        2.90        2.66      1.12 o
   8   7   0       13.87       10.37      1.83 o
   9   7   0        6.51        5.69      2.36 o
  10   7   0        5.60        6.18      2.76 o
  11   7   0        2.07        0.48      2.20 o
  12   7   0        0.46        3.18      3.83 o
  13   7   0        0.16       -0.14      3.57 o
  14   7   0        0.62        0.26      4.47 o
 -12   8   0        7.06       11.30      5.73 o
 -11   8   0       25.46       25.34      3.75 o
 -10   8   0       10.33        6.91      2.38 o
  -9   8   0       27.95       29.02      2.79 o
  -8   8   0       50.52       50.61      3.14 o
  -7   8   0       37.92       40.68      2.73 o
  -6   8   0      220.76      214.89      5.41 o
  -5   8   0      227.48      214.72      5.66 o
  -4   8   0     1534.78     1459.98     20.49 o
  -3   8   0       18.25       19.15      1.28 o
  -2   8   0        0.19        1.71      0.71 o
  -1   8   0       21.36       29.87      1.49 o
   0   8   0      122.51      145.41      2.78 o
   1   8   0      202.70      194.40      3.95 o
   2   8   0       65.81       57.36      2.30 o
   3   8   0       99.29       90.48      2.80 o
   4   8   0      150.11      142.02      2.83 o
   5   8   0      150.12      157.65      2.79 o
   6   8   0       39.54       48.69      2.21 o
   7   8   0       48.73       48.96      2.84 o
   8   8   0       13.46       10.95      2.31 o
   9   8   0       87.33       83.94      5.09 o
  10   8   0        6.51        7.71      2.55 o
  11   8   0        3.37        2.64      2.43 o
  12   8   0       16.17       15.78      3.34 o
  13   8   0        1.02       -1.13      5.49 o
  14   8   0        0.60        2.47      4.78 o
 -11   9   0        0.59       -3.18      3.18 o
 -10   9   0        0.91        0.12      2.50 o
  -9   9   0        3.44        0.65      2.09 o
  -8   9   0       30.76       33.22      2.91 o
  -7   9   0      107.29      111.62      4.25 o
  -6   9   0        0.84       -0.87      1.46 o
  -5   9   0      236.65      252.17      6.23 o
  -4   9   0       74.07       69.00      3.22 o
  -3   9   0      175.64      161.74      4.55 o
  -2   9   0        0.06        0.82      0.96 o
  -1   9   0      190.41      193.91      3.79 o
   0   9   0       84.38       81.05      3.30 o
   1   9   0       77.96       71.25      2.46 o
   2   9   0     1076.60     1056.78     11.78 o
   3   9   0      219.24      218.12      4.27 o
   4   9   0      217.75      216.94      5.12 o
   5   9   0       38.85       39.03      2.09 o
   6   9   0      367.24      360.72      7.61 o
   7   9   0        6.60        6.86      1.80 o
   8   9   0      112.95      120.18      4.49 o
   9   9   0        1.86        1.88      2.09 o
  10   9   0       13.27       14.79      3.69 o
  11   9   0        0.01       -0.58      2.41 o
  12   9   0       22.17       22.39      4.49 o
  13   9   0        0.09        0.21      4.57 o
  14   9   0        0.84        3.84      5.10 o
 -11  10   0        0.14        3.11      3.97 o
 -10  10   0        0.00       -1.37      3.42 o
  -9  10   0        1.96        0.68      4.65 o
  -8  10   0       19.92        9.25      2.97 o
  -7  10   0        0.66       -1.65      1.70 o
  -6  10   0        1.06        3.43      1.84 o
  -5  10   0        0.02       -1.40      1.48 o
  -4  10   0      181.01      174.24      5.44 o
  -3  10   0      111.56      107.58      4.04 o
  -2  10   0       19.14       26.25      2.30 o
  -1  10   0      312.89      303.55      6.65 o
   0  10   0      281.97      266.83      5.30 o
   1  10   0      502.13      484.64      7.33 o
   2  10   0       38.51       35.64      1.88 o
   3  10   0      570.99      556.98      9.84 o
   4  10   0      298.97      315.97      9.29 o
   5  10   0      146.76      155.11      4.88 o
   6  10   0        1.24        5.22      1.79 o
   7  10   0       57.70       58.69      3.42 o
   8  10   0        0.13       -1.95      1.95 o
   9  10   0        3.03        6.10      2.46 o
  10  10   0       14.88       11.66      3.66 o
  11  10   0        7.63        5.10      4.41 o
  12  10   0        6.84       11.51      4.94 o
  13  10   0        0.76       -4.26      4.26 o
 -10  11   0        6.81       12.46      4.53 o
  -9  11   0       51.45       54.45      6.07 o
  -8  11   0        0.15       -1.90      2.86 o
  -7  11   0      149.34      166.65      8.96 o
  -6  11   0        0.04       -0.65      2.02 o
  -5  11   0       75.69       73.92      5.67 o
  -4  11   0        1.48        3.41      1.81 o
  -3  11   0        0.69        0.32      1.47 o
  -2  11   0       25.95       15.88      2.06 o
  -1  11   0        6.83        7.73      1.69 o
   0  11   0        3.23        5.54      1.60 o
   1  11   0       65.47       63.61      3.27 o
   2  11   0       77.06       74.72      4.86 o
   3  11   0       68.93       64.13      3.01 o
   4  11   0       54.00       63.63      3.06 o
   5  11   0       34.06       35.08      2.54 o
   6  11   0       96.02       83.29      5.43 o
   7  11   0       33.12       32.19      3.01 o
   8  11   0        5.12       -0.86      2.74 o
   9  11   0        2.45        3.26      4.47 o
  10  11   0       25.78       28.43      6.25 o
  11  11   0        0.54        0.79      4.15 o
  12  11   0        0.02       -1.58      4.05 o
  13  11   0        2.10        4.73      5.26 o
  -9  12   0        3.54        6.73      4.17 o
  -8  12   0       17.81       24.45     12.43 o
  -7  12   0        8.02       11.61      3.97 o
  -6  12   0      163.10      172.97     12.43 o
  -5  12   0      102.76      109.25      9.57 o
  -4  12   0      123.22      130.60     10.56 o
  -3  12   0       52.64       48.66      7.20 o
  -2  12   0       34.91       29.60      3.77 o
  -1  12   0        9.74        8.02      2.80 o
   0  12   0       19.02       24.54      3.51 o
   1  12   0        2.30        7.10      5.73 o
   2  12   0        0.07       -1.08      3.07 o
   3  12   0       12.21       15.51      3.12 o
   4  12   0      115.35      116.87      5.13 o
   5  12   0        1.05        0.59      1.87 o
   6  12   0        4.21       -0.38      1.98 o
   7  12   0        0.26        0.88      2.04 o
   8  12   0       13.18       17.19      5.47 o
   9  12   0        7.46       -3.63      4.05 o
  10  12   0        6.69        6.04      4.94 o
  11  12   0        0.04        0.79      4.15 o
  12  12   0        0.25        2.37      4.62 o
  -8  13   0        1.33       -1.84      3.31 o
  -7  13   0        4.27        2.73      4.23 o
  -6  13   0        2.98        3.74      3.40 o
  -5  13   0        0.19       -3.42      3.42 o
  -4  13   0        0.82       -2.25      6.60 o
  -3  13   0       84.20       88.01      6.00 o
  -2  13   0       32.26       37.04      5.68 o
  -1  13   0      142.71      147.28      7.35 o
   0  13   0       52.49       50.48      4.77 o
   1  13   0        0.01       -2.09      2.09 o
   2  13   0       35.03       37.46      6.75 o
   3  13   0       17.43       12.58      3.20 o
   4  13   0        4.51        5.30      4.28 o
   5  13   0        6.48        7.01      2.41 o
   6  13   0       38.42       36.96      5.08 o
   7  13   0        5.67        2.84      3.94 o
   8  13   0        0.68        6.15      4.73 o
   9  13   0        0.06       -1.42      4.20 o
  10  13   0        7.80        9.62      5.26 o
  11  13   0        0.82       -0.79      4.78 o
  12  13   0        1.33        0.84      5.05 o
  -7  14   0        0.00        1.92      3.68 o
  -6  14   0       23.32       18.61      4.90 o
  -5  14   0        0.12       -1.70      3.27 o
  -4  14   0      129.95      134.54     11.51 o
  -3  14   0        4.06        5.73      4.84 o
  -2  14   0       16.06       25.26      4.70 o
  -1  14   0        2.21        2.51      2.90 o
   0  14   0        8.46        8.47      3.41 o
   1  14   0       44.06       51.35      5.03 o
   2  14   0       16.28        6.48      3.76 o
   3  14   0       38.95       54.31      5.41 o
   4  14   0        0.75        1.12      3.47 o
   5  14   0       31.58       33.85      7.25 o
   6  14   0        0.55        6.32      3.21 o
   7  14   0        5.45        8.25      4.73 o
   8  14   0        1.13       -2.68      4.41 o
   9  14   0        0.48       -4.10      4.10 o
  10  14   0        1.51       -3.57      3.57 o
  11  14   0        1.92       11.14      5.62 o
  -6  15   0        0.10       -3.46      3.64 o
  -5  15   0       22.04       20.86      5.10 o
  -4  15   0        6.51        5.26      4.94 o
  -3  15   0       12.07       19.24      6.73 o
  -2  15   0        2.45       -1.37      3.94 o
  -1  15   0       10.94       10.08      3.48 o
   0  15   0       32.03       36.35     13.27 o
   1  15   0        2.65        1.18      7.65 o
   2  15   0       36.56       37.89      4.97 o
   3  15   0        0.15       -2.27      3.55 o
   4  15   0       15.89       10.83      3.68 o
   5  15   0        3.09       10.50      3.58 o
   6  15   0        2.41        0.79      4.73 o
   7  15   0        3.08        5.20      5.15 o
   8  15   0        1.44        1.31      4.52 o
   9  15   0        2.42       -1.21      4.89 o
  10  15   0        0.03       -2.15      5.26 o
  -5  16   0        2.87        0.58      5.20 o
  -4  16   0       12.39        7.31      5.89 o
  -3  16   0        8.77        9.88      6.10 o
  -2  16   0        0.72       10.35      5.83 o
  -1  16   0       10.46       14.72      5.89 o
   0  16   0        2.89       -0.26      3.17 o
   1  16   0       24.31       25.78      4.81 o
   2  16   0       11.55       13.71      4.14 o
   3  16   0       29.08       26.96      5.89 o
   4  16   0        2.53        1.28      3.39 o
   5  16   0        3.34        4.52      4.62 o
   6  16   0        6.73        8.46      5.15 o
   7  16   0        0.21       -1.58      5.05 o
   8  16   0       14.00        9.78      5.78 o
   9  16   0        0.29        1.42      5.05 o
  -3  17   0        5.37        8.62      5.68 o
  -2  17   0       13.78       23.91      7.83 o
  -1  17   0       14.12       18.60      6.52 o
   0  17   0        0.29        0.79      4.68 o
   1  17   0        7.54       12.38      4.12 o
   2  17   0       19.29       25.17      4.87 o
   3  17   0        0.63        7.35     10.09 o
   4  17   0       16.59       32.12     12.74 o
   5  17   0        0.07        3.21      4.99 o
   6  17   0        3.46        7.88      5.20 o
   7  17   0        4.23        4.84      5.47 o
   0  18   0        0.96        2.52      5.52 o
   1  18   0        0.21       -5.10      5.10 o
   2  18   0        4.96        2.89      5.47 o
   3  18   0        0.04       -0.41      3.62 o
   4  18   0        1.55        8.93      5.99 o
  -4 -18   1        0.00        1.68      5.20 o
  -3 -18   1        1.84       -4.36      5.10 o
  -2 -18   1        0.09        5.26      5.68 o
  -1 -18   1        4.44        2.47      5.36 o
   0 -18   1        2.70       -0.26      5.10 o
  -7 -17   1        0.77       -2.84      5.20 o
  -6 -17   1        0.96        7.15      5.10 o
  -5 -17   1        1.26       -0.21      4.20 o
  -4 -17   1        2.75       -0.89      3.65 o
  -3 -17   1        3.90       -0.58      3.38 o
  -2 -17   1        2.16        5.14      3.70 o
  -1 -17   1        1.92        1.52      5.41 o
   0 -17   1        5.69        8.51      5.41 o
   1 -17   1        0.07        2.68      4.99 o
   2 -17   1        5.02        5.62      5.26 o
   3 -17   1        1.93       -4.62      4.62 o
  -8 -16   1        0.07       -0.11      4.99 o
  -7 -16   1        3.90        8.93      5.73 o
  -6 -16   1       10.11       14.19      5.73 o
  -5 -16   1        0.03        3.66      4.26 o
  -4 -16   1       15.50       14.16      4.08 o
  -3 -16   1        0.25        0.23      3.25 o
  -2 -16   1       80.88       94.32      7.16 o
  -1 -16   1        6.71       13.23      4.07 o
   0 -16   1      108.12       96.55     10.62 o
   1 -16   1       18.37       21.86      6.73 o
   2 -16   1       29.07       34.00      7.41 o
   3 -16   1        8.78       14.03      5.94 o
   4 -16   1        0.32       -1.13      3.66 o
   5 -16   1        2.01       -0.33      3.81 o
 -10 -15   1        3.25        1.58      5.41 o
  -9 -15   1        3.65       16.40      6.41 o
  -8 -15   1        8.26        7.10      5.36 o
  -7 -15   1        5.64        8.41      5.15 o
  -6 -15   1        0.11       -0.30      2.30 o
  -5 -15   1        7.83       13.28      4.68 o
  -4 -15   1       10.87       21.18      4.19 o
  -3 -15   1        2.17        1.58      4.41 o
  -2 -15   1        0.09        1.10      3.65 o
  -1 -15   1       43.46       39.88      5.02 o
   0 -15   1        2.02        3.20      3.16 o
   1 -15   1       25.98       13.24      5.52 o
   2 -15   1       48.20       47.88      5.70 o
   3 -15   1        2.95        2.37      3.47 o
   4 -15   1        0.87       -1.84      4.62 o
   5 -15   1        3.14        3.44      3.82 o
   6 -15   1        9.51        3.80      4.10 o
 -11 -14   1        1.05       -4.20      4.20 o
 -10 -14   1        0.30        4.52      5.26 o
  -9 -14   1        0.21       -2.94      4.31 o
  -8 -14   1        7.11        4.36      4.84 o
  -7 -14   1        0.42        2.15      4.78 o
  -6 -14   1       12.38       20.36      3.24 o
  -5 -14   1        3.97        0.81      2.40 o
  -4 -14   1       69.03       76.12      4.86 o
  -3 -14   1        7.99        6.06      3.14 o
  -2 -14   1       12.65        7.48      3.21 o
  -1 -14   1       12.71       11.79      5.33 o
   0 -14   1        3.90        5.01      2.92 o
   1 -14   1        0.02        2.72      2.79 o
   2 -14   1        2.89       -1.84      2.62 o
   3 -14   1        0.04       -0.09      3.01 o
   4 -14   1        0.01        3.96      3.24 o
   5 -14   1       21.34       20.20      4.89 o
   6 -14   1        4.27       -2.03      3.38 o
   7 -14   1       12.49        9.32      5.15 o
   8 -14   1        3.41        8.57      5.36 o
 -11 -13   1        0.24       -4.20      4.52 o
 -10 -13   1       14.15       19.92      6.52 o
  -9 -13   1        0.83       -1.31      4.15 o
  -8 -13   1        9.69       18.82      5.78 o
  -7 -13   1        0.33        2.81      2.98 o
  -6 -13   1       24.42       19.61      3.12 o
  -5 -13   1        5.59        3.92      2.31 o
  -4 -13   1        2.46        2.50      2.07 o
  -3 -13   1       31.66       22.99      3.03 o
  -2 -13   1        1.40        2.14      2.51 o
  -1 -13   1       26.74       27.29      3.97 o
   0 -13   1       32.59       31.95      4.10 o
   1 -13   1       39.03       38.33      4.36 o
   2 -13   1       65.58       73.52      5.42 o
   3 -13   1        4.90        6.79      3.25 o
   4 -13   1       48.73       55.67      5.57 o
   5 -13   1       19.33       22.30      3.80 o
   6 -13   1        5.98        5.26      3.69 o
   7 -13   1       12.72       11.40      6.54 o
   8 -13   1        0.04       -1.05      3.41 o
   9 -13   1        0.55       -1.68      3.76 o
 -12 -12   1        0.05        1.94      4.62 o
 -11 -12   1        0.66        5.20      4.84 o
 -10 -12   1        1.38        4.57      4.78 o
  -9 -12   1        3.23       -1.26      4.36 o
  -8 -12   1        0.88        8.04      4.52 o
  -7 -12   1        0.48        0.70      2.53 o
  -6 -12   1        9.49       11.21      3.16 o
  -5 -12   1        0.02       -1.28      2.18 o
  -4 -12   1       12.02        8.05      2.30 o
  -3 -12   1       54.35       56.22      5.36 o
  -2 -12   1       50.89       51.10      3.83 o
  -1 -12   1       15.24       10.36      2.74 o
   0 -12   1       53.56       56.65      4.60 o
   1 -12   1        2.03        5.61      2.04 o
   2 -12   1       44.32       58.75      3.41 o
   3 -12   1       99.71      104.87      4.37 o
   4 -12   1       56.13       73.23      5.55 o
   5 -12   1       23.78       24.59      3.12 o
   6 -12   1        0.03       -2.75      2.75 o
   7 -12   1        1.28       -0.05      3.21 o
   8 -12   1        5.79        2.15      3.50 o
   9 -12   1        7.62        2.56      3.82 o
  10 -12   1        0.00       -1.73      4.52 o
 -13 -11   1        1.09        2.31      5.10 o
 -12 -11   1        1.52       -1.37      4.78 o
 -11 -11   1        0.04        6.52      4.99 o
 -10 -11   1        4.33        7.83      4.89 o
  -9 -11   1       17.93       26.59      6.20 o
  -8 -11   1       37.28       45.62      6.78 o
  -7 -11   1       50.93       52.00      7.41 o
  -6 -11   1       19.16       12.19      3.07 o
  -5 -11   1        0.52       -0.31      1.82 o
  -4 -11   1      284.56      278.95      9.51 o
  -3 -11   1      238.82      206.28      6.51 o
  -2 -11   1       29.02       27.03      2.83 o
  -1 -11   1      107.49       87.06      3.25 o
   0 -11   1        3.11        0.96      1.32 o
   1 -11   1       31.45       30.36      4.01 o
   2 -11   1        2.44        3.26      1.44 o
   3 -11   1       10.65       10.57      1.91 o
   4 -11   1       17.96       15.28      3.54 o
   5 -11   1        9.31       10.25      2.10 o
   6 -11   1       68.36       66.25      4.38 o
   7 -11   1        4.20        5.41      2.23 o
   8 -11   1       45.41       46.70      4.65 o
   9 -11   1        1.14        1.86      4.13 o
  10 -11   1       39.26       50.04     13.14 o
 -13 -10   1        1.43       -0.95      4.99 o
 -12 -10   1        2.35       -0.84      4.47 o
 -11 -10   1        0.01       -2.26      3.84 o
 -10 -10   1        0.06        1.21      3.99 o
  -9 -10   1       17.26       19.35      4.07 o
  -8 -10   1        9.77        7.77      2.34 o
  -7 -10   1        1.21        0.20      1.84 o
  -6 -10   1      180.37      183.13      5.53 o
  -5 -10   1      280.43      270.94      7.68 o
  -4 -10   1      321.21      328.70      7.29 o
  -3 -10   1      134.12      131.77      3.54 o
  -2 -10   1      361.86      340.81      5.43 o
  -1 -10   1       99.12       96.79      2.75 o
   0 -10   1      144.05      137.85      4.26 o
   1 -10   1      465.36      427.29      8.22 o
   2 -10   1      184.55      169.63      4.82 o
   3 -10   1        6.47       10.00      1.77 o
   4 -10   1        7.19        5.31      1.48 o
   5 -10   1       85.00       82.76      3.58 o
   6 -10   1        0.38       -0.64      1.54 o
   7 -10   1       47.48       56.09      3.40 o
   8 -10   1       25.81       27.63      3.53 o
   9 -10   1        0.67        0.42      2.13 o
  10 -10   1        0.01       -0.36      2.44 o
  11 -10   1        6.21       10.07      4.08 o
 -13  -9   1        0.01        3.42      5.26 o
 -12  -9   1        1.47       -1.31      4.52 o
 -11  -9   1       13.58       11.09      5.20 o
 -10  -9   1       35.72       29.12      4.48 o
  -9  -9   1        0.01        1.24      2.14 o
  -8  -9   1       11.85        9.69      2.17 o
  -7  -9   1        2.05        1.21      1.64 o
  -6  -9   1      130.25      132.64      4.48 o
  -5  -9   1        0.53        0.35      1.71 o
  -4  -9   1      709.66      696.64     10.39 o
  -3  -9   1      131.54      120.31      4.64 o
  -2  -9   1       78.42       78.63      2.51 o
  -1  -9   1       16.87       16.50      1.33 o
   0  -9   1       10.80        7.14      0.88 o
   1  -9   1       17.98       16.61      1.25 o
   2  -9   1      416.42      391.59      6.62 o
   3  -9   1        6.56        4.19      1.44 o
   4  -9   1       60.46       63.23      3.01 o
   5  -9   1       51.97       54.44      2.55 o
   6  -9   1      163.50      151.48      4.85 o
   7  -9   1        7.61        6.53      1.81 o
   8  -9   1       74.61       85.34      3.94 o
   9  -9   1        0.53       -1.31      1.88 o
  10  -9   1        8.96        7.34      2.47 o
  11  -9   1        0.91        4.07      2.90 o
  12  -9   1        1.99        7.93      3.98 o
 -14  -8   1        1.44        7.04      5.36 o
 -13  -8   1        0.18        2.21      4.62 o
 -12  -8   1        0.15       -3.21      4.15 o
 -11  -8   1       15.90        5.97      3.40 o
 -10  -8   1        5.94        6.47      2.60 o
  -9  -8   1       14.08       13.54      2.73 o
  -8  -8   1       25.87       31.43      2.70 o
  -7  -8   1       19.94       20.61      2.26 o
  -6  -8   1      151.39      154.17      4.55 o
  -5  -8   1       23.92       20.89      1.55 o
  -4  -8   1       37.11       34.23      2.05 o
  -3  -8   1      107.76      113.39      2.88 o
  -2  -8   1       68.32       66.07      2.21 o
  -1  -8   1      148.79      173.93      3.51 o
   0  -8   1       49.01       42.88      2.28 o
   1  -8   1       95.88       94.65      2.25 o
   2  -8   1       63.75       62.87      1.99 o
   3  -8   1       45.74       48.78      1.79 o
   4  -8   1       26.02       24.01      2.00 o
   5  -8   1        6.31        5.39      1.30 o
   6  -8   1       79.67       71.16      3.10 o
   7  -8   1       52.17       53.05      3.00 o
   8  -8   1       14.94       15.02      2.16 o
   9  -8   1       59.62       64.39      4.05 o
  10  -8   1       46.37       52.81      3.76 o
  11  -8   1        3.84        3.75      2.31 o
  12  -8   1        6.97        8.84      3.02 o
 -14  -7   1        0.81        2.37      5.20 o
 -13  -7   1        0.00       -3.89      3.89 o
 -12  -7   1        3.65        5.66      5.68 o
 -11  -7   1       12.84       16.22      3.46 o
 -10  -7   1        2.41        4.75      2.72 o
  -9  -7   1        0.51        1.06      1.98 o
  -8  -7   1       67.96       60.92      3.21 o
  -7  -7   1       63.78       66.42      3.13 o
  -6  -7   1       37.47       36.48      1.91 o
  -5  -7   1      175.84      169.82      2.79 o
  -4  -7   1      345.47      373.83      4.77 o
  -3  -7   1      721.09      726.11      7.86 o
  -2  -7   1      250.49      246.20      3.81 o
  -1  -7   1       12.89        9.33      0.93 o
   0  -7   1        1.05        1.84      0.64 o
   1  -7   1       33.52       38.73      1.31 o
   2  -7   1      190.12      182.65      2.99 o
   3  -7   1        6.22       10.53      0.96 o
   4  -7   1        7.99        7.46      1.00 o
   5  -7   1      248.42      237.00      3.98 o
   6  -7   1      372.68      368.69      6.14 o
   7  -7   1       14.19       14.63      1.90 o
   8  -7   1        2.49        0.12      1.33 o
   9  -7   1        1.18       -0.86      1.48 o
  10  -7   1       42.29       47.07      3.49 o
  11  -7   1        0.19       -1.61      1.93 o
  12  -7   1        0.15        1.62      2.23 o
  13  -7   1        2.36        5.94      3.56 o
 -14  -6   1        0.86        3.21      5.47 o
 -13  -6   1        0.36       -0.11      2.96 o
 -12  -6   1        1.08       -0.86      2.16 o
 -11  -6   1        0.21        0.42      2.79 o
 -10  -6   1        0.07       -0.27      2.22 o
  -9  -6   1       61.38       65.71      6.21 o
  -8  -6   1       84.18       87.34      3.68 o
  -7  -6   1       17.49       15.95      2.18 o
  -6  -6   1        0.36       -0.58      0.58 o
  -5  -6   1       11.59       14.15      0.91 o
  -4  -6   1      193.07      199.31      3.03 o
  -3  -6   1        6.08        5.36      0.90 o
  -2  -6   1      124.82      121.90      2.09 o
  -1  -6   1     2427.50     2543.98     21.29 o
   0  -6   1     4435.71     4554.07     42.13 o
   1  -6   1     6094.87     6525.82     52.41 o
   2  -6   1     1126.75     1229.48     12.48 o
   3  -6   1     1225.32     1243.32     12.69 o
   4  -6   1       22.59       24.86      1.28 o
   5  -6   1      742.63      698.90      7.83 o
   6  -6   1       54.55       51.26      1.96 o
   7  -6   1      106.80      101.65      4.73 o
   8  -6   1        2.79        1.93      1.38 o
   9  -6   1        4.84        2.86      1.48 o
  10  -6   1        5.67        9.52      1.98 o
  11  -6   1        0.00        0.19      1.86 o
  12  -6   1        2.55        2.45      2.19 o
  13  -6   1        2.10        2.77      2.92 o
 -14  -5   1        2.79        0.84      5.10 o
 -13  -5   1        0.95        3.74      3.45 o
 -12  -5   1        9.83        7.24      2.32 o
 -11  -5   1        0.03       -1.74      1.74 o
 -10  -5   1       21.34       19.04      3.82 o
  -9  -5   1      269.10      278.09     10.07 o
  -8  -5   1      164.54      165.15      4.81 o
  -7  -5   1      261.50      256.58      7.97 o
  -6  -5   1       63.36       63.40      1.86 o
  -5  -5   1       73.51       72.15      1.89 o
  -4  -5   1      380.04      476.43      5.07 o
  -3  -5   1      235.16      265.86      4.73 o
  -2  -5   1      113.68       98.67      1.67 o
  -1  -5   1        0.12        0.09      0.48 o
   0  -5   1      823.70      885.21      8.55 o
   1  -5   1      157.02      148.82      2.16 o
   2  -5   1     2946.45     3200.32     29.65 o
   3  -5   1        0.68       -0.46      0.46 o
   4  -5   1       76.95       81.40      1.85 o
   5  -5   1      165.68      154.70      2.76 o
   6  -5   1      161.55      162.82      3.05 o
   7  -5   1       45.62       47.35      1.89 o
   8  -5   1      464.58      464.89      8.03 o
   9  -5   1       61.62       59.36      2.94 o
  10  -5   1       14.16       13.43      2.00 o
  11  -5   1       13.46       11.68      2.14 o
  12  -5   1        0.01       -0.08      2.01 o
  13  -5   1        2.31        3.37      2.60 o
  14  -5   1        2.78        8.51      3.67 o
 -14  -4   1        4.90        2.00      4.84 o
 -13  -4   1        2.25        2.94      2.78 o
 -12  -4   1        0.05       -2.23      2.23 o
 -11  -4   1        4.08        4.04      2.66 o
 -10  -4   1       23.79       23.49      3.03 o
  -9  -4   1      432.95      435.47      8.54 o
  -8  -4   1      359.35      351.37      6.31 o
  -7  -4   1      270.89      293.77      4.54 o
  -6  -4   1      829.67      809.86      8.43 o
  -5  -4   1      984.06     1032.18     10.09 o
  -4  -4   1       28.96       17.23      0.82 o
  -3  -4   1      483.62      495.17      5.26 o
  -2  -4   1      178.53      179.10      2.23 o
  -1  -4   1      130.33      151.70      2.01 o
   0  -4   1      599.52      613.65      5.72 o
   1  -4   1      689.91      724.24      6.91 o
   2  -4   1      350.85      371.28      4.07 o
   3  -4   1       60.54       46.68      1.21 o
   4  -4   1        7.31        6.67      0.65 o
   5  -4   1      290.85      297.05      3.92 o
   6  -4   1      219.38      221.11      3.42 o
   7  -4   1      227.52      231.18      3.89 o
   8  -4   1        0.16       -1.01      1.01 o
   9  -4   1       75.69       74.89      3.06 o
  10  -4   1       78.11       86.33      3.47 o
  11  -4   1        1.34        0.18      1.61 o
  12  -4   1       25.67       28.62      3.01 o
  13  -4   1        1.20        0.99      2.54 o
  14  -4   1        3.73        5.00      3.13 o
 -14  -3   1        2.02        3.52      3.93 o
 -13  -3   1       12.20       15.30      3.47 o
 -12  -3   1        5.05        4.93      2.89 o
 -11  -3   1       27.70       34.42      2.69 o
 -10  -3   1      112.02      108.02      3.47 o
  -9  -3   1      497.60      454.33      7.21 o
  -8  -3   1      106.97      104.04      2.78 o
  -7  -3   1     1192.45     1161.24     11.44 o
  -6  -3   1       20.55       22.96      1.11 o
  -5  -3   1     1016.80     1008.24      9.29 o
  -4  -3   1       29.32       49.23      1.65 o
  -3  -3   1       20.15       16.66      0.68 o
  -2  -3   1      107.80      110.85      1.41 o
  -1  -3   1        1.23        2.60      0.33 o
   0  -3   1      899.10      882.53      8.12 o
   1  -3   1       72.45       69.03      1.09 o
   2  -3   1       84.91       84.15      1.36 o
   3  -3   1      224.49      228.76      2.51 o
   4  -3   1      356.43      336.25      3.67 o
   5  -3   1        5.18       10.52      0.77 o
   6  -3   1      397.23      394.13      4.80 o
   7  -3   1        1.80        1.27      0.76 o
   8  -3   1        1.82        1.06      1.09 o
   9  -3   1       11.78        6.98      1.47 o
  10  -3   1       72.49       68.87      3.07 o
  11  -3   1       10.36        9.45      1.82 o
  12  -3   1        1.09       -0.76      2.18 o
  13  -3   1        5.32        8.93      2.93 o
  14  -3   1        4.41        5.06      3.07 o
 -14  -2   1       16.69       16.19      5.12 o
 -13  -2   1        0.29       -2.10      2.10 o
 -12  -2   1        2.88        6.66      2.23 o
 -11  -2   1        0.22        0.33      1.56 o
 -10  -2   1      328.79      329.48      7.50 o
  -9  -2   1       11.33        9.51      1.63 o
  -8  -2   1      190.86      193.96      3.50 o
  -7  -2   1        0.87        0.82      0.81 o
  -6  -2   1       33.51       36.72      1.23 o
  -5  -2   1       66.05       55.99      2.06 o
  -4  -2   1      481.12      508.41      5.33 o
  -3  -2   1      276.76      260.17      2.71 o
  -2  -2   1       53.83       54.13      0.87 o
  -1  -2   1    15025.46    14847.67    125.96 o
   0  -2   1     1054.07     1053.08      9.31 o
   1  -2   1     1136.70     1273.30      9.52 o
   2  -2   1        0.89        1.11      0.24 o
   3  -2   1       53.50       52.38      0.87 o
   4  -2   1        9.38        8.45      0.54 o
   5  -2   1        9.66       21.70      1.02 o
   6  -2   1      318.63      323.85      4.05 o
   7  -2   1       72.09       67.26      1.79 o
   8  -2   1      144.67      147.58      3.11 o
   9  -2   1       18.23       21.48      2.21 o
  10  -2   1       12.43       15.42      1.79 o
  11  -2   1        3.10        1.18      1.50 o
  12  -2   1       31.21       31.59      2.71 o
  13  -2   1        0.81        0.01      2.36 o
  14  -2   1       14.88       11.74      3.20 o
 -14  -1   1        0.00       -1.17      2.76 o
 -13  -1   1        1.59        1.94      2.39 o
 -12  -1   1        0.59       -1.34      1.86 o
 -11  -1   1       28.86       29.73      2.85 o
 -10  -1   1       20.45       17.89      2.27 o
  -9  -1   1       14.12       11.58      1.53 o
  -8  -1   1       26.46       24.50      1.39 o
  -7  -1   1       35.24       38.36      1.36 o
  -6  -1   1       30.29       32.66      1.03 o
  -5  -1   1      840.45      878.85      7.70 o
  -4  -1   1       32.29       49.03      1.11 o
  -3  -1   1      341.08      351.37      3.31 o
  -2  -1   1     9507.94     9129.28     72.65 o
  -1  -1   1       86.49       88.01      0.96 o
   0  -1   1     4619.07     4027.99     52.89 o
   1  -1   1        4.25        5.38      0.16 o
   2  -1   1     1407.16     1441.40     11.21 o
   3  -1   1        3.36        4.37      0.23 o
   4  -1   1      344.81      365.97      3.79 o
   5  -1   1      201.26      209.21      2.74 o
   6  -1   1      142.80      147.37      2.65 o
   7  -1   1       26.47       30.88      1.24 o
   8  -1   1       10.17       11.38      1.04 o
   9  -1   1        1.44        1.57      0.96 o
  10  -1   1       17.10       19.55      3.05 o
  11  -1   1       25.17       30.99      2.38 o
  12  -1   1       25.20       25.96      2.50 o
  13  -1   1       23.93       25.11      3.13 o
  14  -1   1        0.39       -0.98      2.55 o
  15  -1   1        2.50        6.73      3.22 o
 -14   0   1       12.21        6.20      4.05 o
 -13   0   1        3.07       -0.70      2.69 o
 -12   0   1        5.98        5.98      2.24 o
 -11   0   1        4.63        2.43      1.85 o
 -10   0   1       10.74        7.34      1.58 o
  -8   0   1       96.18       90.00      2.50 o
  -7   0   1      172.85      171.08      2.95 o
  -6   0   1       24.96       20.74      0.99 o
  -5   0   1     2216.45     2368.41     18.81 o
  -4   0   1        6.80        4.59      0.81 o
  -3   0   1     3531.32     3601.61     27.26 o
  -2   0   1      535.05      537.84      4.56 o
  -1   0   1      236.98      253.62      2.00 o
   0   0   1        0.57       -0.04      0.04 o
   1   0   1     4623.81     3524.70     89.03 o
   2   0   1       66.39       65.09      0.77 o
   3   0   1     2711.27     2642.27     20.34 o
   4   0   1      521.13      486.52      5.57 o
   5   0   1     2566.70     2680.33     20.90 o
   6   0   1      305.31      296.37      3.66 o
   7   0   1        1.07        1.60      0.61 o
   8   0   1       41.74       44.68      1.45 o
   9   0   1       77.72       71.14      2.27 o
  10   0   1       22.07       17.40      1.86 o
  11   0   1        8.33        3.44      1.52 o
  12   0   1        3.70        7.17      1.80 o
  13   0   1        3.45        4.26      2.56 o
  14   0   1       15.68       26.22      3.72 o
  15   0   1        0.02        2.66      2.43 o
 -14   1   1        0.42       -0.69      3.62 o
 -13   1   1       13.26       13.46      3.37 o
 -12   1   1        5.08        4.94      2.30 o
 -11   1   1       17.60       24.15      2.77 o
 -10   1   1        2.04        2.08      1.34 o
  -9   1   1       92.73       96.90      3.28 o
  -8   1   1        7.64        8.34      1.21 o
  -7   1   1        5.30        7.66      0.95 o
  -6   1   1      109.61      127.59      2.26 o
  -5   1   1      939.55     1015.41      8.83 o
  -4   1   1     1311.72     1331.02     12.12 o
  -3   1   1      595.44      599.48      5.86 o
  -2   1   1       28.78       45.05      0.97 o
  -1   1   1        0.38       -0.22      0.22 o
   0   1   1     2618.12     2734.84     29.63 o
   2   1   1      851.76      983.78      6.90 o
   3   1   1      610.79      582.51      4.40 o
   4   1   1      595.48      566.55      4.45 o
   5   1   1      624.54      624.68      5.89 o
   6   1   1     1697.75     1741.27     14.92 o
   7   1   1       19.34       18.40      1.00 o
   8   1   1       43.23       40.88      1.49 o
   9   1   1       39.38       37.88      1.63 o
  10   1   1       12.96       12.78      1.51 o
  11   1   1       23.72       23.65      3.15 o
  12   1   1        2.03        1.46      1.82 o
  13   1   1        0.34        1.16      2.03 o
  14   1   1        4.53        8.99      2.72 o
  15   1   1        0.03       -0.67      2.39 o
 -14   2   1       13.60       15.24      6.25 o
 -13   2   1        6.30        1.56      3.60 o
 -12   2   1        0.02        1.13      2.14 o
 -11   2   1        0.23        1.35      1.85 o
 -10   2   1       43.17       52.33      2.80 o
  -9   2   1      195.03      177.31      6.01 o
  -8   2   1       67.86       70.85      2.77 o
  -7   2   1      329.62      321.25      4.55 o
  -6   2   1      383.03      385.94      5.16 o
  -5   2   1       49.06       34.76      1.12 o
  -4   2   1     1531.35     1537.09     13.95 o
  -3   2   1     2057.30     2143.08     20.11 o
  -2   2   1       95.04       83.76      1.41 o
  -1   2   1       24.51       30.63      0.81 o
   0   2   1       21.79       18.95      0.55 o
   1   2   1        1.53        0.59      0.46 o
   2   2   1       37.75       36.48      0.63 o
   3   2   1     2320.92     2240.10     16.44 o
   4   2   1      230.93      231.43      2.21 o
   5   2   1      172.80      170.83      2.12 o
   6   2   1        2.28        0.15      0.57 o
   7   2   1        0.42       -0.26      0.57 o
   8   2   1       68.52       70.77      1.93 o
   9   2   1      107.53      103.74      2.91 o
  10   2   1       50.06       51.35      2.53 o
  11   2   1       26.25       29.43      2.34 o
  12   2   1        0.49        4.20      1.71 o
  13   2   1       18.71       16.23      2.41 o
  14   2   1        0.97        2.86      2.25 o
  15   2   1        1.35       -1.21      2.85 o
 -14   3   1        0.82       -1.73      4.68 o
 -13   3   1        1.87        4.66      3.70 o
 -12   3   1        0.83       -2.20      2.42 o
 -11   3   1        0.16        0.07      1.84 o
 -10   3   1       10.65        9.56      2.11 o
  -9   3   1       98.57       85.84      3.33 o
  -8   3   1       72.35       73.80      2.60 o
  -7   3   1      447.13      414.77      5.50 o
  -6   3   1      109.09      113.55      2.29 o
  -5   3   1       51.47       46.88      1.67 o
  -4   3   1      316.31      271.77      3.49 o
  -3   3   1       49.10       53.01      1.38 o
  -2   3   1     1966.31     2042.87     18.03 o
  -1   3   1        2.79        2.29      0.38 o
   0   3   1     1218.77     1234.61      9.92 o
   1   3   1      143.04      141.73      1.83 o
   2   3   1     3232.56     3196.30     25.69 o
   3   3   1      638.32      621.65      5.65 o
   4   3   1     2852.91     2919.94     23.84 o
   5   3   1       25.37       23.79      0.87 o
   6   3   1      319.14      314.58      3.85 o
   7   3   1       38.54       38.97      1.30 o
   8   3   1       35.66       36.02      1.48 o
   9   3   1       52.14       52.44      2.04 o
  10   3   1       83.84       86.92      4.04 o
  11   3   1       71.31       74.35      3.79 o
  12   3   1        6.60        7.01      1.79 o
  13   3   1        4.81        2.16      2.42 o
  14   3   1        0.06        1.51      2.67 o
  15   3   1        0.16        2.36      3.14 o
 -13   4   1       21.57       20.67      4.82 o
 -12   4   1       49.36       49.00      4.60 o
 -11   4   1       14.18       18.93      2.84 o
 -10   4   1        5.72        4.71      1.66 o
  -9   4   1       25.55       27.10      2.27 o
  -8   4   1        2.13        1.77      1.33 o
  -7   4   1       52.16       51.33      2.20 o
  -6   4   1       23.93       22.34      1.43 o
  -5   4   1      121.13      117.92      2.33 o
  -4   4   1        0.59        0.32      0.49 o
  -3   4   1      454.57      406.48      4.70 o
  -2   4   1      126.35      133.68      2.33 o
  -1   4   1     2449.27     2584.68     21.33 o
   0   4   1      377.36      363.26      3.77 o
   1   4   1      579.06      526.14      4.77 o
   2   4   1        3.54        3.60      0.54 o
   3   4   1       34.13       39.44      1.48 o
   4   4   1      306.80      298.48      3.32 o
   5   4   1      431.40      449.57      4.75 o
   6   4   1      468.89      468.80      5.73 o
   7   4   1        7.65        9.94      1.01 o
   8   4   1       82.12       84.50      2.52 o
   9   4   1        0.31        2.28      1.25 o
  10   4   1       67.28       61.05      3.17 o
  11   4   1       46.75       48.44      3.81 o
  12   4   1       78.19       66.11      4.41 o
  13   4   1        3.07        3.32      2.14 o
  14   4   1        2.37        1.22      5.36 o
  15   4   1        0.62        1.27      2.97 o
 -13   5   1       16.74       23.28      6.83 o
 -12   5   1        2.11        5.22      3.43 o
 -11   5   1       63.07       71.68      4.94 o
 -10   5   1        3.33        3.62      1.80 o
  -9   5   1       58.11       68.16      3.27 o
  -8   5   1        0.03        1.34      1.31 o
  -7   5   1        0.29       -0.25      1.08 o
  -6   5   1      385.51      366.78      5.97 o
  -5   5   1        6.58        6.98      1.06 o
  -4   5   1      271.38      306.39      6.08 o
  -3   5   1        0.05       -0.58      0.58 o
  -2   5   1       11.71        8.07      0.82 o
  -1   5   1      350.23      370.71      4.09 o
   0   5   1     2279.63     2425.78     19.18 o
   1   5   1       27.69       30.16      0.90 o
   2   5   1       91.63       97.82      1.77 o
   3   5   1      265.28      263.02      3.53 o
   4   5   1        0.15       -0.28      0.49 o
   5   5   1      128.60      140.30      2.47 o
   6   5   1       73.95       74.43      1.97 o
   7   5   1       64.54       62.29      1.96 o
   8   5   1       31.83       31.54      1.76 o
   9   5   1        0.09        0.25      1.58 o
  10   5   1       77.70       73.79      4.05 o
  11   5   1        0.02       -1.82      1.82 o
  12   5   1        6.09        4.38      2.45 o
  13   5   1        6.80        8.02      2.43 o
  14   5   1        6.23        6.38      2.60 o
  15   5   1        0.11       -3.08      3.08 o
 -13   6   1        4.72        4.57      5.52 o
 -12   6   1        0.29        1.16      4.57 o
 -11   6   1        0.01        3.80      3.71 o
 -10   6   1        3.58        4.52      2.12 o
  -9   6   1        2.93        4.52      1.75 o
  -8   6   1        2.39        1.40      1.42 o
  -7   6   1      111.09      113.48      3.40 o
  -6   6   1       41.77       32.85      2.79 o
  -5   6   1     3922.24     3746.80     38.25 o
  -4   6   1        0.09       -0.05      0.72 o
  -3   6   1      778.51      775.56      8.26 o
  -2   6   1       22.23       21.95      1.34 o
  -1   6   1       41.21       35.29      1.29 o
   0   6   1      196.69      193.60      2.63 o
   1   6   1       97.03      109.50      2.67 o
   2   6   1       68.86       68.29      1.64 o
   3   6   1      111.18      109.32      2.10 o
   4   6   1      447.30      429.65      5.36 o
   5   6   1        2.10        2.44      0.60 o
   6   6   1       33.90       33.90      1.57 o
   7   6   1        4.77        4.43      0.97 o
   8   6   1       74.88       73.78      2.51 o
   9   6   1        8.78       10.30      2.40 o
  10   6   1       11.49        7.52      2.33 o
  11   6   1      119.28      129.69      5.65 o
  12   6   1       36.80       39.09      3.84 o
  13   6   1        0.15       -2.28      2.28 o
  14   6   1        0.06       -1.32      2.38 o
  15   6   1        0.20        7.32      3.87 o
 -12   7   1        0.00       -3.15      4.31 o
 -11   7   1        3.98        7.06      3.51 o
 -10   7   1        4.73        1.86      2.19 o
  -9   7   1        0.26        1.46      1.71 o
  -8   7   1        0.95        0.60      1.54 o
  -7   7   1        4.45        6.27      1.59 o
  -6   7   1       14.38       12.34      1.69 o
  -5   7   1       17.58       14.98      1.98 o
  -4   7   1      235.25      225.18      3.79 o
  -3   7   1        4.01        6.79      0.95 o
  -2   7   1      177.92      147.20      3.11 o
  -1   7   1      271.41      287.06      4.01 o
   0   7   1      112.66      153.96      2.71 o
   1   7   1      147.59      151.65      2.66 o
   2   7   1     1834.67     1891.82     16.44 o
   3   7   1      703.32      666.39     10.58 o
   4   7   1      318.87      305.11      4.14 o
   5   7   1       13.49        8.75      0.81 o
   6   7   1        9.16        9.10      0.98 o
   7   7   1      112.34      121.27      3.08 o
   8   7   1        4.71        2.56      1.51 o
   9   7   1        1.87       -1.34      1.69 o
  10   7   1       67.49       63.82      5.42 o
  11   7   1        0.41       -0.68      2.07 o
  12   7   1        0.44       -0.87      2.30 o
  13   7   1        0.82        1.46      2.58 o
  14   7   1        0.12       -0.32      3.20 o
  15   7   1        0.04        4.62      6.10 o
 -12   8   1        2.29        1.84      4.52 o
 -11   8   1        1.91       10.46      5.47 o
 -10   8   1       25.84       26.71      3.78 o
  -9   8   1       74.12       82.20      4.39 o
  -8   8   1       11.89        9.57      2.12 o
  -7   8   1       60.97       59.46      3.36 o
  -6   8   1       40.84       48.27      2.72 o
  -5   8   1       57.48       53.28      2.92 o
  -4   8   1       36.57       36.47      2.51 o
  -3   8   1     1049.97     1005.88     12.28 o
  -2   8   1        0.48        0.40      0.71 o
  -1   8   1      263.12      259.37      3.97 o
   0   8   1      267.35      267.18      4.54 o
   1   8   1       54.64       57.47      1.99 o
   2   8   1        8.23       11.19      1.35 o
   3   8   1       73.11       71.99      1.96 o
   4   8   1      249.15      253.27      3.87 o
   5   8   1       16.26       18.07      1.24 o
   6   8   1       20.58       21.13      1.69 o
   7   8   1       22.95       25.55      2.24 o
   8   8   1       12.40       15.12      3.13 o
   9   8   1        3.74        0.85      2.37 o
  10   8   1       49.49       45.93      3.90 o
  11   8   1        0.53       -1.98      1.98 o
  12   8   1        0.01        0.65      2.36 o
  13   8   1        1.14        0.79      3.21 o
  14   8   1        0.94        0.28      3.78 o
 -11   9   1        0.11       12.98      5.73 o
 -10   9   1        6.81        6.88      3.97 o
  -9   9   1       16.88       21.08      4.16 o
  -8   9   1        1.60        0.68      1.89 o
  -7   9   1       31.17       32.14      2.81 o
  -6   9   1      129.09      128.17      4.47 o
  -5   9   1       15.16       13.50      2.13 o
  -4   9   1        7.92        5.90      1.60 o
  -3   9   1        1.20        2.47      1.40 o
  -2   9   1      104.33      108.83      3.28 o
  -1   9   1      303.03      290.85      5.10 o
   0   9   1       98.90       94.89      2.73 o
   1   9   1      106.17       85.54      2.62 o
   2   9   1       82.20       73.77      3.74 o
   3   9   1        0.75        1.23      0.66 o
   4   9   1        9.34       10.67      1.21 o
   5   9   1      202.70      188.08      5.04 o
   6   9   1        7.55        3.81      1.60 o
   7   9   1        7.66        9.58      3.25 o
   8   9   1        4.08        1.11      1.96 o
   9   9   1        9.54       11.83      3.11 o
  10   9   1        6.37        7.48      2.47 o
  11   9   1       10.73        9.03      2.75 o
  12   9   1        1.52       -0.83      2.38 o
  13   9   1        0.44        1.28      3.09 o
  14   9   1        0.22        2.47      4.89 o
 -10  10   1        0.02       -2.06      4.34 o
  -9  10   1        0.01       -0.49      3.03 o
  -8  10   1        3.06       -1.21      2.78 o
  -7  10   1        7.13        5.59      2.40 o
  -6  10   1        6.34        8.25      2.10 o
  -5  10   1       53.57       49.84      3.58 o
  -4  10   1        1.78        1.42      1.58 o
  -3  10   1      296.90      287.73      6.73 o
  -2  10   1        2.43        3.82      1.49 o
  -1  10   1      202.59      193.92      5.20 o
   0  10   1        1.68        1.49      1.08 o
   1  10   1        0.04       -0.95      0.95 o
   2  10   1       43.06       48.02      2.21 o
   3  10   1        7.43        6.97      1.67 o
   4  10   1        1.74       -1.20      1.20 o
   5  10   1       27.77       33.62      2.31 o
   6  10   1      115.36      115.63      5.23 o
   7  10   1      212.17      201.75      5.80 o
   8  10   1       80.88       72.23      4.44 o
   9  10   1        7.53        5.89      2.43 o
  10  10   1        0.14       -3.12      3.12 o
  11  10   1        8.78        4.78      2.74 o
  12  10   1        0.06       -1.05      3.12 o
  13  10   1        1.22       -3.36      4.26 o
  14  10   1        0.70       -2.42      4.36 o
 -10  11   1        5.53        9.45      4.27 o
  -9  11   1        1.85        1.06      4.86 o
  -8  11   1       38.97       41.51      5.44 o
  -7  11   1        3.74        3.15      3.13 o
  -6  11   1       33.03       29.50      3.97 o
  -5  11   1        0.00        0.47      3.57 o
  -4  11   1        5.12        7.29      3.17 o
  -3  11   1        3.46        2.23      1.54 o
  -2  11   1        2.40        3.45      1.51 o
  -1  11   1       12.32       10.29      2.12 o
   0  11   1        9.94        6.77      3.09 o
   1  11   1       17.49       17.31      3.13 o
   2  11   1      137.81      136.80      4.53 o
   3  11   1       48.18       48.12      3.03 o
   4  11   1        0.40       -1.51      1.51 o
   5  11   1      378.88      368.93      7.26 o
   6  11   1      248.88      242.45      7.10 o
   7  11   1       54.05       74.39      3.47 o
   8  11   1       28.98       29.11      3.48 o
   9  11   1       10.80       18.41      3.21 o
  10  11   1        1.32       -0.39      3.81 o
  11  11   1        0.03        3.52      4.15 o
  12  11   1        1.72       -1.05      4.20 o
  13  11   1        0.01        4.89      4.99 o
  -9  12   1        5.93        4.57      4.02 o
  -8  12   1        0.05       -0.29      3.38 o
  -7  12   1       43.35       43.02      9.51 o
  -6  12   1       34.14       33.60      6.20 o
  -5  12   1      300.71      299.68     15.82 o
  -4  12   1       20.22       15.99      7.57 o
  -3  12   1      171.58      205.46      9.78 o
  -2  12   1        9.22       11.13      3.01 o
  -1  12   1        0.77        3.72      2.19 o
   0  12   1       57.20       44.48      4.84 o
   1  12   1       91.23       84.72      5.37 o
   2  12   1       16.70       21.33      3.47 o
   3  12   1        2.53       -1.65      2.50 o
   4  12   1       59.80       43.77      4.35 o
   5  12   1        0.15        0.53      2.49 o
   6  12   1        7.74        7.19      2.54 o
   7  12   1       46.58       49.19      6.94 o
   8  12   1        0.15        1.94      3.84 o
   9  12   1        1.09        0.95      3.94 o
  10  12   1        2.21        3.26      4.26 o
  11  12   1        7.47       -3.21      4.41 o
  12  12   1        0.44        1.52      4.94 o
  13  12   1        0.12        3.26      5.26 o
  -8  13   1        0.00        0.56      3.57 o
  -7  13   1        0.41        0.38      6.10 o
  -6  13   1        7.30        5.70      3.66 o
  -5  13   1        0.54        0.58      4.10 o
  -4  13   1       30.18       45.46      7.67 o
  -3  13   1       20.29       17.78      3.69 o
  -2  13   1       55.89       51.71      4.94 o
  -1  13   1       55.42       60.87      5.15 o
   0  13   1       19.32       21.43      3.89 o
   1  13   1       51.35       60.94      5.05 o
   2  13   1        0.02       -0.19      2.37 o
   3  13   1       14.43       19.41      3.62 o
   4  13   1        9.01       14.21      3.23 o
   5  13   1        6.33        6.78      2.88 o
   6  13   1       50.89       54.53      5.06 o
   7  13   1        0.02       -3.63      3.63 o
   8  13   1        1.77        3.15      4.41 o
   9  13   1        0.15       -3.78      3.78 o
  10  13   1        1.86       -1.73      4.10 o
  11  13   1        0.15       -0.21      4.15 o
  12  13   1        0.02        3.84      5.15 o
  -7  14   1        2.84        3.83      3.78 o
  -6  14   1        0.22        1.50      3.70 o
  -5  14   1        3.66        4.03      3.97 o
  -4  14   1        0.11       -4.31      4.31 o
  -3  14   1        0.96       -0.53      4.20 o
  -2  14   1       27.34       32.13      4.54 o
  -1  14   1        1.32        2.84      2.82 o
   0  14   1        1.02        3.34      3.60 o
   1  14   1       19.95       20.43      3.92 o
   2  14   1       20.35       25.15      6.94 o
   3  14   1        4.72        4.26      2.88 o
   4  14   1       19.43       31.07      7.10 o
   5  14   1        0.00       -2.01      2.41 o
   6  14   1        0.56        5.05      4.52 o
   7  14   1        7.56        1.89      4.20 o
   8  14   1        0.81       -3.15      3.52 o
   9  14   1        1.06       -1.94      4.10 o
  10  14   1        0.03       -3.21      4.26 o
  11  14   1        1.05        6.15      5.20 o
  -6  15   1        4.62       10.56      5.15 o
  -5  15   1        1.49        4.11      4.16 o
  -4  15   1        0.91       -2.79      4.36 o
  -3  15   1        7.22       19.92      6.36 o
  -2  15   1       35.22       33.06      7.36 o
  -1  15   1       14.97        9.13      3.62 o
   0  15   1        0.57        3.86      5.70 o
   1  15   1        1.02       -2.86      2.86 o
   2  15   1        4.52        2.50      2.95 o
   3  15   1        3.25        4.59      3.31 o
   4  15   1        6.49        2.03      3.08 o
   5  15   1        3.00        2.33      6.44 o
   6  15   1        5.80        3.31      4.78 o
   7  15   1        5.26        4.10      4.73 o
   8  15   1        1.63        8.41      5.15 o
   9  15   1        2.87        0.74      4.94 o
  10  15   1        1.64       -4.57      4.62 o
  -4  16   1        1.83        5.89      5.31 o
  -3  16   1        5.65        2.10      5.20 o
  -2  16   1       28.48       36.37      7.94 o
  -1  16   1       36.50       52.35      8.72 o
   0  16   1        1.21        1.57      4.15 o
   1  16   1        5.82       11.96      4.01 o
   2  16   1        1.33        2.88      3.28 o
   3  16   1        1.17        5.01      3.52 o
   4  16   1        0.54       -2.96      2.96 o
   5  16   1        0.70        2.47      4.62 o
   6  16   1        7.69        0.00      4.47 o
   7  16   1        9.47        6.99      5.10 o
   8  16   1        0.04       -4.41      4.41 o
   9  16   1        1.64       -2.00      4.73 o
  -2  17   1        0.00        0.84      5.41 o
  -1  17   1        1.07        3.78      5.62 o
   0  17   1        8.90        4.89      5.57 o
   1  17   1        0.06        2.50      3.65 o
   2  17   1        7.57       14.34      5.28 o
   3  17   1        9.92       16.72      4.40 o
   4  17   1        0.73       -0.32      4.47 o
   5  17   1       22.12       26.91      6.94 o
   6  17   1        0.12        3.00      5.31 o
   7  17   1        9.32       16.77      6.36 o
   8  17   1        0.20        6.94      5.62 o
   1  18   1        0.07        5.89      5.36 o
   2  18   1       22.36       23.17      4.85 o
   3  18   1        8.31       21.71      6.83 o
   4  18   1        7.69       12.04      6.57 o
   5  18   1        0.61        1.63      5.05 o
  -3 -18   2        0.21       -4.73      4.73 o
  -2 -18   2        0.56        1.52      5.26 o
  -1 -18   2        0.02        2.47      5.52 o
   0 -18   2        0.55        8.51      6.04 o
  -6 -17   2        2.09        7.15      5.57 o
  -5 -17   2        2.38        4.36      5.26 o
  -4 -17   2        1.92        2.01      3.45 o
  -3 -17   2        0.46        6.58      3.92 o
  -2 -17   2        1.72        1.16      4.41 o
  -1 -17   2       13.16        7.94      5.26 o
   0 -17   2       15.37       14.30      6.20 o
   1 -17   2        5.99       16.29      6.46 o
   2 -17   2        0.00       -2.47      4.73 o
   3 -17   2       11.43        3.17      4.57 o
  -8 -16   2        2.08       -4.62      4.62 o
  -7 -16   2        0.26        3.42      5.20 o
  -6 -16   2        0.06       12.04      5.78 o
  -5 -16   2       24.63       28.29      4.96 o
  -4 -16   2        2.52        4.03      3.49 o
  -3 -16   2       21.91       30.62      4.91 o
  -2 -16   2        1.33        6.55      3.75 o
  -1 -16   2        9.05       11.77      5.73 o
   0 -16   2       12.30       12.51      5.68 o
   1 -16   2       26.41       28.22      7.78 o
   2 -16   2        4.46        9.88      5.52 o
   3 -16   2       36.56       38.63      7.67 o
   4 -16   2        1.07        4.97      4.01 o
   5 -16   2        8.24        5.83      6.41 o
  -9 -15   2        0.10       -2.73      4.68 o
  -8 -15   2        1.88       -1.73      4.84 o
  -7 -15   2        4.66        1.42      4.57 o
  -6 -15   2        3.89        8.17      3.01 o
  -5 -15   2       27.43       35.42      5.60 o
  -4 -15   2        5.14        7.22      2.93 o
  -3 -15   2        0.13       -1.09      2.83 o
  -2 -15   2       12.80       16.42      5.23 o
  -1 -15   2       10.10        6.47      4.39 o
   0 -15   2        0.81        1.24      4.15 o
   1 -15   2        0.83        1.05      4.47 o
   2 -15   2       24.41       27.91      6.52 o
   3 -15   2      101.83       94.97     10.09 o
   4 -15   2       64.21       70.56     10.56 o
   5 -15   2        4.96        7.94      3.97 o
   6 -15   2        6.14        6.58      4.29 o
   7 -15   2       18.37       23.60      6.94 o
 -10 -14   2        0.30       -3.94      4.99 o
  -9 -14   2        0.33        5.78      5.26 o
  -8 -14   2        1.19       -4.31      4.31 o
  -7 -14   2       12.97        8.15      5.05 o
  -6 -14   2       10.91       12.42      3.12 o
  -5 -14   2        7.70        8.33      2.75 o
  -4 -14   2        0.25       -2.08      2.08 o
  -3 -14   2       22.67       34.31      4.43 o
  -2 -14   2       24.33       25.01      8.86 o
  -1 -14   2       27.50       39.11      5.28 o
   0 -14   2        5.08        4.81      2.97 o
   1 -14   2        1.98        3.82      2.81 o
   2 -14   2        1.59       -0.57      2.68 o
   3 -14   2       12.58       12.69      3.67 o
   4 -14   2        4.50        4.56      2.95 o
   5 -14   2        0.02       -3.89      3.89 o
   6 -14   2        0.32       -3.04      3.04 o
   7 -14   2        0.36       -1.15      3.66 o
   8 -14   2       10.14       10.51      4.42 o
 -11 -13   2        0.34       -1.79      5.41 o
 -10 -13   2        0.02       -3.57      4.62 o
  -9 -13   2       12.42       14.19      6.20 o
  -8 -13   2        1.82        7.04      5.20 o
  -7 -13   2        2.88        3.49      3.00 o
  -6 -13   2        5.78        6.01      3.03 o
  -5 -13   2        5.88        4.61      2.94 o
  -4 -13   2       27.73       33.57      3.49 o
  -3 -13   2        2.03        2.69      2.60 o
  -2 -13   2      164.77      168.47      6.31 o
  -1 -13   2       12.82        6.86      2.84 o
   0 -13   2      183.21      183.89      8.14 o
   1 -13   2       62.08       68.79      5.44 o
   2 -13   2       93.96       81.20      7.68 o
   3 -13   2        4.82        7.28      3.04 o
   4 -13   2        0.03        2.74      2.94 o
   5 -13   2       12.21       14.01      3.71 o
   6 -13   2        0.75        0.35      3.52 o
   7 -13   2        2.49        0.29      3.42 o
   8 -13   2        0.07       -3.28      3.28 o
   9 -13   2        1.22        5.12      3.59 o
 -12 -12   2        1.46        5.31      5.62 o
 -11 -12   2        2.41        3.89      4.78 o
 -10 -12   2        9.13        0.47      4.31 o
  -9 -12   2       10.87       15.92      5.83 o
  -8 -12   2        0.33       -1.52      3.94 o
  -7 -12   2        8.26        9.59      3.25 o
  -6 -12   2        0.72        0.90      2.37 o
  -5 -12   2        9.24        7.36      2.73 o
  -4 -12   2       64.95       64.72      5.65 o
  -3 -12   2        2.17        0.54      2.11 o
  -2 -12   2        4.78        7.61      2.42 o
  -1 -12   2       12.68       15.80      2.66 o
   0 -12   2       13.33        9.66      2.67 o
   1 -12   2       31.45       35.33      2.76 o
   2 -12   2       34.12       29.71      2.42 o
   3 -12   2       38.59       37.94      2.71 o
   4 -12   2      332.83      332.78      8.23 o
   5 -12   2       17.59       19.71      2.57 o
   6 -12   2      243.46      253.37      7.74 o
   7 -12   2        0.37       -0.13      5.36 o
   8 -12   2       12.67       13.48      3.73 o
   9 -12   2        1.71        1.80      3.33 o
  10 -12   2        1.61        0.32      3.63 o
 -12 -11   2        1.96        7.25      5.89 o
 -11 -11   2        1.09        6.04      4.68 o
 -10 -11   2        1.02       -0.16      4.62 o
  -9 -11   2        4.21        7.46      4.73 o
  -8 -11   2        0.14        0.70      2.58 o
  -7 -11   2        0.89        3.94      2.77 o
  -6 -11   2        8.96       14.58      3.36 o
  -5 -11   2        3.92        6.99      2.87 o
  -4 -11   2       66.88       65.20      4.79 o
  -3 -11   2       11.57        9.60      3.13 o
  -2 -11   2       18.39        6.99      2.09 o
  -1 -11   2       61.36       68.29      3.89 o
   0 -11   2        6.44        1.12      1.30 o
   1 -11   2       72.00       58.91      3.88 o
   2 -11   2       15.44       10.90      1.72 o
   3 -11   2        3.80        2.74      1.45 o
   4 -11   2        1.99        1.33      1.54 o
   5 -11   2       44.70       48.61      3.14 o
   6 -11   2        3.62        4.76      2.12 o
   7 -11   2      154.96      167.26      5.53 o
   8 -11   2       16.07       20.06      2.99 o
   9 -11   2       35.93       37.54      4.32 o
  10 -11   2        1.56        1.83      2.88 o
  11 -11   2        5.36        2.19      5.15 o
 -13 -10   2        0.29       -4.52      4.52 o
 -12 -10   2        8.06        3.84      5.05 o
 -11 -10   2        1.13       -0.47      4.15 o
 -10 -10   2        0.14        1.47      4.20 o
  -9 -10   2        4.11        5.20      4.20 o
  -8 -10   2       11.27        6.69      2.91 o
  -7 -10   2      198.54      184.71      7.93 o
  -6 -10   2        0.98       -2.05      2.05 o
  -5 -10   2      200.85      199.60      5.67 o
  -4 -10   2      441.93      447.11     12.14 o
  -3 -10   2       99.79      106.95      3.33 o
  -2 -10   2       35.34       35.76      2.07 o
  -1 -10   2       35.68       35.34      2.02 o
   0 -10   2       40.80       36.05      2.24 o
   1 -10   2       42.63       33.99      2.15 o
   2 -10   2       97.40      103.93      3.74 o
   3 -10   2       20.47       19.32      1.88 o
   4 -10   2       58.43       56.82      4.31 o
   5 -10   2        2.49        4.32      1.54 o
   6 -10   2       41.12       43.32      2.92 o
   7 -10   2        9.75       10.86      2.12 o
   8 -10   2        1.64        0.04      1.81 o
   9 -10   2        1.59        4.72      2.25 o
  10 -10   2        9.80       11.35      2.81 o
  11 -10   2        1.44       -0.31      2.65 o
 -13  -9   2        5.96        3.31      5.52 o
 -12  -9   2        0.00        0.68      4.62 o
 -11  -9   2        1.67       -1.21      4.10 o
 -10  -9   2        1.53        4.57      4.73 o
  -9  -9   2       74.71       86.03      8.72 o
  -8  -9   2        1.38        3.17      1.94 o
  -7  -9   2       49.34       44.97      3.07 o
  -6  -9   2       73.11       62.77      3.48 o
  -5  -9   2      153.47      146.25      4.62 o
  -4  -9   2      402.52      363.49      5.36 o
  -3  -9   2       39.20       43.98      2.18 o
  -2  -9   2       40.91       41.56      2.45 o
  -1  -9   2       56.30       49.47      2.12 o
   0  -9   2        2.37        1.93      0.90 o
   1  -9   2       36.49       35.49      1.52 o
   2  -9   2      118.28      117.65      3.73 o
   3  -9   2      571.97      513.60      8.24 o
   4  -9   2       32.61       29.21      2.05 o
   5  -9   2      180.88      202.71      5.08 o
   6  -9   2        1.30        2.28      1.42 o
   7  -9   2      194.80      187.98      5.24 o
   8  -9   2       10.55        9.39      2.33 o
   9  -9   2       39.54       33.44      2.97 o
  10  -9   2        0.52        3.21      2.11 o
  11  -9   2        5.39        7.11      2.49 o
  12  -9   2        0.09       -1.74      2.78 o
 -13  -8   2        0.07        0.11      5.20 o
 -12  -8   2        0.12       -3.15      4.26 o
 -11  -8   2       12.92       13.93      5.31 o
 -10  -8   2       10.86       12.15      3.55 o
  -9  -8   2      100.20       96.53      9.75 o
  -8  -8   2       13.43       11.81      2.31 o
  -7  -8   2        1.17        1.55      1.60 o
  -6  -8   2        0.17       -0.92      1.36 o
  -5  -8   2      116.10      130.88      3.75 o
  -4  -8   2       20.21       21.40      1.24 o
  -3  -8   2      272.27      267.94      4.73 o
  -2  -8   2      145.34      138.95      3.20 o
  -1  -8   2       23.66       22.14      1.26 o
   0  -8   2       21.48       25.08      1.37 o
   1  -8   2      178.74      193.25      3.04 o
   2  -8   2       36.72       37.18      1.47 o
   3  -8   2        3.28        3.09      1.06 o
   4  -8   2      228.53      215.39      4.28 o
   5  -8   2      138.33      143.88      3.56 o
   6  -8   2       14.36       12.79      1.78 o
   7  -8   2       19.74       20.71      2.09 o
   8  -8   2      136.55      143.42      4.52 o
   9  -8   2       33.39       37.28      2.86 o
  10  -8   2       46.43       42.69      4.14 o
  11  -8   2       23.89       26.05      3.35 o
  12  -8   2        3.69        3.28      2.56 o
  13  -8   2        0.10       -3.52      4.10 o
 -14  -7   2        2.65        1.05      4.99 o
 -13  -7   2        0.24       -3.52      4.26 o
 -12  -7   2        0.03       -4.10      4.10 o
 -11  -7   2        1.81        4.24      3.20 o
 -10  -7   2       28.01       23.10      3.40 o
  -9  -7   2        0.76        0.23      2.36 o
  -8  -7   2        2.41        2.40      1.76 o
  -7  -7   2        0.16       -1.27      1.27 o
  -6  -7   2        8.67       11.21      1.75 o
  -5  -7   2       49.39       45.59      1.73 o
  -4  -7   2        0.20       -0.63      0.63 o
  -3  -7   2      293.77      301.53      4.99 o
  -2  -7   2     1561.79     1559.23     17.13 o
  -1  -7   2     1835.10     1883.00     17.48 o
   0  -7   2     1211.41     1182.80     13.73 o
   1  -7   2        0.78       -0.45      0.58 o
   2  -7   2        2.11        1.45      0.57 o
   3  -7   2       58.49       47.76      1.62 o
   4  -7   2        0.34       -0.07      0.68 o
   5  -7   2        9.90       11.54      1.17 o
   6  -7   2        2.95        2.81      1.12 o
   7  -7   2        7.23        7.68      1.59 o
   8  -7   2       27.61       25.25      2.23 o
   9  -7   2       16.50       15.33      2.09 o
  10  -7   2        2.63        3.94      1.80 o
  11  -7   2       19.85       26.79      3.13 o
  12  -7   2       20.13       21.20      3.02 o
  13  -7   2        0.93        0.81      2.40 o
 -14  -6   2        3.84        0.89      5.26 o
 -13  -6   2        1.11       -1.73      4.36 o
 -12  -6   2        0.94       -0.74      3.89 o
 -11  -6   2        7.47        5.52      2.39 o
 -10  -6   2       14.10       15.60      2.88 o
  -9  -6   2        9.29        7.20      2.16 o
  -8  -6   2       79.79       76.68      3.56 o
  -7  -6   2       18.55       16.42      2.07 o
  -6  -6   2       62.17       65.11      3.02 o
  -5  -6   2       20.34       22.61      1.30 o
  -4  -6   2      126.37      154.06      2.80 o
  -3  -6   2       44.57       38.43      1.10 o
  -2  -6   2        0.64        0.89      0.53 o
  -1  -6   2        1.00        1.48      0.55 o
   0  -6   2      466.04      465.95      5.68 o
   1  -6   2      394.54      439.06      7.57 o
   3  -6   2        0.04        1.17      0.54 o
   4  -6   2     1077.73      999.45     10.10 o
   5  -6   2        1.17        0.54      0.71 o
   6  -6   2     2035.44     2014.69     18.97 o
   7  -6   2      280.54      283.89      5.88 o
   8  -6   2        1.32        1.19      1.28 o
   9  -6   2       21.06       17.71      2.01 o
  10  -6   2        0.35        1.43      1.49 o
  11  -6   2        0.23        2.53      1.85 o
  12  -6   2        5.32        7.60      2.37 o
  13  -6   2        2.98        2.80      2.38 o
 -14  -5   2        0.22       -4.20      4.62 o
 -13  -5   2       31.43       47.72      8.04 o
 -12  -5   2        3.95        2.95      3.16 o
 -11  -5   2        4.13        8.74      2.33 o
 -10  -5   2       46.12       51.80      3.45 o
  -9  -5   2       30.48       31.33      2.72 o
  -8  -5   2       10.05        7.24      1.87 o
  -7  -5   2        0.00       -1.11      1.11 o
  -6  -5   2       36.59       40.96      1.67 o
  -5  -5   2        1.51       -0.65      0.65 o
  -4  -5   2      256.90      266.76      4.04 o
  -3  -5   2       12.54       16.80      0.97 o
  -2  -5   2        7.80        4.34      0.56 o
  -1  -5   2       57.48       45.90      1.22 o
   0  -5   2      381.98      422.41      5.05 o
   1  -5   2       37.15       40.54      1.28 o
   2  -5   2       67.82       65.78      1.44 o
   3  -5   2     1184.09     1246.60     11.03 o
   4  -5   2        0.39        0.55      0.56 o
   5  -5   2     1595.14     1604.60     15.08 o
   6  -5   2       35.25       44.47      1.94 o
   7  -5   2     2009.28     1964.59     20.00 o
   8  -5   2       34.33       39.46      2.15 o
   9  -5   2       10.75       10.33      1.71 o
  10  -5   2       21.52       22.57      2.24 o
  11  -5   2        5.25        6.60      2.50 o
  12  -5   2        3.40        1.21      2.01 o
  13  -5   2        0.00        1.94      2.20 o
  14  -5   2        1.91        0.19      2.86 o
 -14  -4   2        1.63        5.89      5.47 o
 -13  -4   2        6.79       12.61      5.47 o
 -12  -4   2        0.01        1.50      3.11 o
 -11  -4   2       13.52        6.42      2.62 o
 -10  -4   2        0.14       -0.97      1.72 o
  -9  -4   2       19.22       17.66      1.80 o
  -8  -4   2       92.61       87.58      3.16 o
  -7  -4   2      268.54      264.80      4.76 o
  -6  -4   2      148.22      154.77      2.65 o
  -5  -4   2      235.62      235.23      3.20 o
  -4  -4   2     1419.37     1569.13     15.72 o
  -3  -4   2     1157.77     1169.25     11.13 o
  -2  -4   2      224.66      222.38      2.66 o
  -1  -4   2     1515.95     1583.05     12.78 o
   0  -4   2     1992.93     2055.40     17.09 o
   1  -4   2      634.84      651.09      7.63 o
   2  -4   2     5542.48     5983.40     47.92 o
   3  -4   2        4.25        7.49      0.56 o
   4  -4   2       31.65       28.45      1.12 o
   5  -4   2        9.53       11.05      0.81 o
   6  -4   2      182.68      177.44      2.87 o
   7  -4   2      314.52      327.16      5.44 o
   8  -4   2      124.56      127.10      3.06 o
   9  -4   2       25.58       26.32      2.06 o
  10  -4   2        1.64        0.44      1.30 o
  11  -4   2       23.15       25.32      2.37 o
  12  -4   2        2.92        2.27      1.78 o
  13  -4   2       37.95       38.13      3.41 o
  14  -4   2        0.04        2.79      2.77 o
 -14  -3   2        0.52        0.89      4.89 o
 -13  -3   2        5.82        5.99      5.05 o
 -12  -3   2        0.53        3.79      2.70 o
 -11  -3   2        9.58       14.41      2.75 o
 -10  -3   2        0.01       -1.36      1.36 o
  -9  -3   2       64.27       69.67      2.57 o
  -8  -3   2       20.88       17.23      1.55 o
  -7  -3   2       26.74       24.62      1.40 o
  -6  -3   2        5.86        8.04      0.82 o
  -5  -3   2       15.12       15.07      0.83 o
  -4  -3   2      402.45      436.96      4.95 o
  -3  -3   2     2395.57     2514.41     20.88 o
  -2  -3   2      903.71      927.33      7.52 o
  -1  -3   2     3908.75     4072.19     31.08 o
   0  -3   2      142.13      135.42      1.60 o
   1  -3   2     2442.74     2345.91     18.10 o
   2  -3   2      327.66      321.66      2.89 o
   3  -3   2     2816.62     3027.60     23.32 o
   4  -3   2        0.06       -0.35      0.35 o
   5  -3   2      622.72      613.09      6.30 o
   6  -3   2      356.58      362.58      4.76 o
   7  -3   2        1.27        1.35      0.68 o
   8  -3   2      339.62      321.60      4.91 o
   9  -3   2        6.91        6.00      1.14 o
  10  -3   2        0.46        0.51      1.23 o
  11  -3   2       22.41       17.91      2.08 o
  12  -3   2        7.58        7.83      1.95 o
  13  -3   2        0.13        0.26      2.06 o
  14  -3   2        8.67       14.85      3.32 o
 -14  -2   2        0.04       -2.79      4.68 o
 -13  -2   2       14.87       10.46      5.57 o
 -12  -2   2        0.05       -0.43      2.39 o
 -11  -2   2       54.42       62.51      6.35 o
 -10  -2   2        4.84        5.14      1.86 o
  -9  -2   2      142.80      144.02      4.11 o
  -8  -2   2      447.33      447.67      6.89 o
  -7  -2   2       34.92       37.56      1.57 o
  -6  -2   2        1.76        2.49      0.63 o
  -5  -2   2      259.25      260.70      3.37 o
  -4  -2   2        1.14       -0.39      0.39 o
  -3  -2   2      118.38      118.99      1.64 o
  -2  -2   2      451.87      486.14      4.22 o
  -1  -2   2       37.69       45.17      0.89 o
   0  -2   2       52.37       61.09      0.79 o
   1  -2   2        1.56        1.83      0.21 o
   2  -2   2      242.74      274.77      2.55 o
   3  -2   2      189.74      198.84      2.06 o
   4  -2   2      305.58      306.62      3.36 o
   5  -2   2      675.63      684.83      6.78 o
   6  -2   2       42.67       41.63      1.81 o
   7  -2   2       62.69       61.82      1.80 o
   8  -2   2       79.02       83.34      2.25 o
   9  -2   2      183.02      172.32      3.49 o
  10  -2   2       91.64       88.92      3.22 o
  11  -2   2      108.32       89.84      3.45 o
  12  -2   2        0.21        0.13      1.52 o
  13  -2   2        4.15        1.08      2.04 o
  14  -2   2        5.23        1.97      2.71 o
  15  -2   2        0.05        3.16      2.92 o
 -14  -1   2        1.55       -1.00      4.99 o
 -13  -1   2       13.12       16.61      6.75 o
 -12  -1   2        0.01        2.34      2.54 o
 -11  -1   2       13.12       14.60      2.52 o
 -10  -1   2       14.89       18.60      2.40 o
  -9  -1   2       44.03       37.90      2.74 o
  -8  -1   2       77.47       81.02      3.15 o
  -7  -1   2       27.32       31.52      1.37 o
  -6  -1   2       48.53       50.54      1.42 o
  -5  -1   2     1205.17     1239.99     10.48 o
  -3  -1   2      720.69      730.10      6.43 o
  -2  -1   2      212.82      216.14      2.23 o
  -1  -1   2      158.81      155.81      1.50 o
   0  -1   2        0.72        0.49      0.16 o
   1  -1   2      907.40      957.25      6.95 o
   2  -1   2      197.34      196.89      2.36 o
   3  -1   2      584.74      606.16      6.13 o
   4  -1   2       11.09        9.71      0.41 o
   5  -1   2      263.71      233.19      2.50 o
   6  -1   2       13.10       15.05      0.68 o
   7  -1   2        3.89        4.82      0.69 o
   8  -1   2      100.05      103.14      2.39 o
   9  -1   2        0.21       -0.80      0.80 o
  10  -1   2        0.02       -0.28      1.08 o
  11  -1   2       18.20       19.31      2.05 o
  12  -1   2        0.43        1.06      1.54 o
  13  -1   2        2.46        0.54      2.97 o
  14  -1   2        4.46        6.44      2.63 o
  15  -1   2        0.00       -2.11      2.59 o
 -14   0   2        0.37       -4.26      4.26 o
 -13   0   2        4.58       10.20      5.26 o
 -12   0   2        3.06        3.44      2.32 o
 -11   0   2        4.06        5.94      2.09 o
 -10   0   2        2.89        2.39      2.49 o
  -9   0   2       20.51       17.51      1.79 o
  -8   0   2      120.87      118.16      3.04 o
  -7   0   2       42.84       41.23      1.65 o
  -6   0   2       34.51       42.37      1.35 o
  -5   0   2     1145.64     1128.96     10.23 o
  -4   0   2      698.49      694.95      6.60 o
  -3   0   2     2004.49     2013.94     16.71 o
  -2   0   2     1815.97     1738.22     12.46 o
  -1   0   2       93.73       87.03      1.17 o
   0   0   2      830.02      885.51      6.65 o
   1   0   2       28.27       25.24      0.68 o
   2   0   2     8119.51     8240.13    114.30 o
   3   0   2     1530.25     1527.09     15.75 o
   4   0   2     1061.89     1112.76      9.10 o
   5   0   2      411.09      448.97      4.11 o
   6   0   2      323.98      332.43      3.43 o
   7   0   2      267.27      279.71      3.55 o
   8   0   2      104.19      109.78      2.05 o
   9   0   2        0.35       -0.23      0.76 o
  10   0   2        6.48        7.53      1.31 o
  11   0   2       29.52       33.84      2.35 o
  12   0   2        2.68        1.96      1.67 o
  13   0   2       10.63        8.10      2.01 o
  14   0   2        0.48        3.32      2.46 o
  15   0   2        0.00       -2.55      2.55 o
 -14   1   2        8.12       17.61      6.57 o
 -13   1   2        1.74       11.93      5.62 o
 -12   1   2       43.48       40.79      3.68 o
 -11   1   2        0.49       -0.24      1.93 o
 -10   1   2       36.00       40.99      3.23 o
  -9   1   2       11.92       10.86      1.69 o
  -8   1   2        5.38        4.29      1.14 o
  -7   1   2       13.01       11.51      1.16 o
  -6   1   2      341.34      331.56      4.11 o
  -5   1   2        6.40        7.09      0.70 o
  -4   1   2      387.94      416.73      4.46 o
  -3   1   2     1759.23     1900.76     16.90 o
  -2   1   2       11.01       11.44      0.54 o
  -1   1   2     1525.02     1499.07     12.50 o
   0   1   2      171.78      170.90      1.81 o
   1   1   2     1820.10     1852.59     13.68 o
   2   1   2      235.86      235.95      2.69 o
   3   1   2    27119.71    26884.36    402.55 o
   4   1   2      549.72      548.97      4.66 o
   5   1   2     2044.67     2139.75     17.44 o
   6   1   2      968.13      947.44     12.62 o
   7   1   2      879.23      930.75      9.81 o
   8   1   2       57.14       50.18      1.53 o
   9   1   2        1.67        2.15      0.88 o
  10   1   2       59.88       52.70      2.18 o
  11   1   2        1.23       -1.35      1.35 o
  12   1   2       57.43       53.33      4.13 o
  13   1   2        3.10        5.03      2.03 o
  14   1   2        0.04        1.58      1.96 o
  15   1   2        1.84        1.58      2.28 o
 -13   2   2       12.42       17.29      6.36 o
 -12   2   2       10.15        9.61      3.15 o
 -11   2   2        5.90        6.08      2.29 o
 -10   2   2       28.99       28.20      2.90 o
  -9   2   2        4.94        8.67      2.38 o
  -8   2   2        4.67        6.72      1.28 o
  -7   2   2       80.42       86.67      2.61 o
  -6   2   2       17.88       16.74      1.03 o
  -5   2   2        0.93       -0.20      0.50 o
  -4   2   2      954.10      940.92      8.71 o
  -3   2   2        1.49        1.07      0.42 o
  -2   2   2     1440.90     1415.59     11.49 o
  -1   2   2      200.46      189.08      2.11 o
   0   2   2    12810.43    12212.62     98.05 o
   1   2   2     2599.59     2536.04     18.47 o
   2   2   2    53410.33    51918.11    507.99 o
   3   2   2        0.42        0.03      0.26 o
   4   2   2      339.78      327.81      3.67 o
   5   2   2      758.17      723.73      6.62 o
   6   2   2       83.93       89.02      1.63 o
   7   2   2      231.70      232.90      3.49 o
   8   2   2        0.54       -0.14      0.69 o
   9   2   2       70.90       71.35      2.18 o
  10   2   2        0.14        1.05      1.12 o
  11   2   2       29.41       23.24      2.05 o
  12   2   2        0.65       -1.07      1.30 o
  13   2   2        0.67        2.76      1.96 o
  14   2   2        0.81        1.69      2.16 o
  15   2   2        1.62        3.70      2.92 o
 -13   3   2        5.25        1.73      5.15 o
 -12   3   2       15.91       12.16      3.96 o
 -11   3   2        0.03        0.03      1.97 o
 -10   3   2       28.06       33.02      3.10 o
  -9   3   2       36.34       29.92      2.28 o
  -8   3   2       55.51       49.59      2.32 o
  -7   3   2        3.68        3.37      1.08 o
  -6   3   2        2.69        2.83      0.73 o
  -5   3   2       91.82       83.31      1.88 o
  -4   3   2      171.31      188.00      2.94 o
  -3   3   2       26.92       46.29      1.42 o
  -2   3   2       78.11       78.06      1.44 o
  -1   3   2     3943.70     4033.70     30.90 o
   0   3   2      129.54      130.28      1.66 o
   1   3   2      943.14      907.28      7.82 o
   2   3   2      301.28      317.04      3.12 o
   3   3   2       54.77       55.68      1.00 o
   4   3   2       46.58       41.87      0.96 o
   5   3   2      158.41      158.88      2.40 o
   6   3   2       34.35       20.02      0.96 o
   7   3   2       17.58       19.01      0.95 o
   8   3   2      182.72      145.53      3.72 o
   9   3   2       24.33       28.45      1.55 o
  10   3   2       16.65       14.42      1.66 o
  11   3   2        8.53        7.41      1.66 o
  12   3   2      134.39      152.82      4.57 o
  13   3   2        5.59        0.29      1.85 o
  14   3   2        4.71        2.93      2.58 o
  15   3   2        0.10       -2.27      3.21 o
 -13   4   2        0.03       -4.68      4.68 o
 -12   4   2        3.99        8.46      4.94 o
 -11   4   2       13.58        9.86      2.75 o
 -10   4   2       21.61       20.31      2.72 o
  -9   4   2       51.76       48.79      2.80 o
  -8   4   2      275.41      255.92      5.90 o
  -7   4   2        8.61        4.65      1.26 o
  -6   4   2        7.23        4.63      1.20 o
  -5   4   2       59.11       53.72      1.61 o
  -4   4   2      284.56      296.13      4.17 o
  -3   4   2        2.02        1.89      0.68 o
  -2   4   2       35.60       26.64      1.05 o
  -1   4   2      351.41      359.53      3.72 o
   0   4   2       17.81       26.58      0.81 o
   1   4   2      179.54      168.25      2.18 o
   2   4   2     2056.59     2026.81     18.96 o
   3   4   2      590.81      552.71      5.21 o
   4   4   2        1.50        0.38      0.41 o
   5   4   2      224.48      206.83      3.00 o
   6   4   2       32.38       38.59      1.33 o
   7   4   2      782.86      818.10      8.98 o
   8   4   2        5.56        5.25      1.04 o
   9   4   2      226.84      232.75      5.83 o
  10   4   2        7.85        9.75      2.06 o
  11   4   2       12.68        8.50      2.23 o
  12   4   2       67.80       71.05      4.31 o
  13   4   2        0.40        1.47      2.03 o
  14   4   2        4.09        2.95      2.27 o
  15   4   2        1.89        1.58      2.84 o
 -13   5   2       10.27       14.56      6.15 o
 -12   5   2       15.48       28.28      6.78 o
 -11   5   2       11.12       12.80      3.84 o
 -10   5   2       25.34       28.55      3.19 o
  -9   5   2        0.05        0.44      1.57 o
  -8   5   2      121.25      121.91      4.00 o
  -7   5   2      317.96      312.30      5.70 o
  -6   5   2       99.32       95.45      3.17 o
  -5   5   2       70.18       67.41      1.93 o
  -4   5   2       29.90       28.89      1.50 o
  -3   5   2      301.91      306.95      4.46 o
  -2   5   2        1.53        0.85      0.54 o
  -1   5   2      347.80      398.95      4.19 o
   0   5   2        1.76        2.03      0.47 o
   1   5   2       38.40       43.54      1.99 o
   2   5   2        0.70       -0.31      0.41 o
   3   5   2       67.09       63.64      1.33 o
   4   5   2       33.45       34.12      1.02 o
   5   5   2      613.01      635.62      6.67 o
   6   5   2      109.25      113.07      2.35 o
   7   5   2      879.64      955.79     10.40 o
   8   5   2      230.40      230.88      5.10 o
   9   5   2        1.96        1.02      1.18 o
  10   5   2      120.28      129.51      4.99 o
  11   5   2       43.72       47.13      3.47 o
  12   5   2       32.04       34.12      3.48 o
  13   5   2        8.80        5.43      2.54 o
  14   5   2        0.12       -0.90      2.11 o
  15   5   2        0.72       -0.42      2.42 o
 -12   6   2        4.53        5.47      5.10 o
 -11   6   2        0.48       -0.84      3.57 o
 -10   6   2       19.67       16.96      6.25 o
  -9   6   2        9.16        9.77      2.02 o
  -8   6   2       52.48       53.11      3.01 o
  -7   6   2        2.81        1.70      1.28 o
  -6   6   2       66.32       64.46      2.75 o
  -5   6   2        0.78        0.08      1.37 o
  -4   6   2      870.17      835.10      9.10 o
  -3   6   2      585.30      571.35     10.64 o
  -2   6   2      803.69      810.62      8.56 o
  -1   6   2       32.68       29.79      1.22 o
   0   6   2     3241.94     3356.57     27.70 o
   1   6   2      564.43      567.75      6.17 o
   2   6   2        0.75        2.23      0.56 o
   3   6   2       72.60       76.10      1.81 o
   4   6   2        4.68        6.21      0.68 o
   5   6   2      130.22      140.59      2.49 o
   6   6   2      525.46      576.15      6.95 o
   7   6   2       22.64       25.37      1.71 o
   8   6   2        0.00        1.66      1.05 o
   9   6   2       44.19       46.70      3.11 o
  10   6   2        2.51        1.15      1.87 o
  11   6   2       38.09       40.71      3.66 o
  12   6   2       14.88       14.17      2.93 o
  13   6   2        1.15       -1.26      2.23 o
  14   6   2        0.44        2.23      2.67 o
  15   6   2        0.09        6.12      2.85 o
 -12   7   2        0.00        3.10      4.94 o
 -11   7   2        4.73        9.46      5.05 o
 -10   7   2        0.31        6.99      4.47 o
  -9   7   2       63.64       62.23      4.04 o
  -8   7   2       21.90       16.88      2.30 o
  -7   7   2        0.22       -0.25      1.42 o
  -6   7   2        5.26        3.78      2.08 o
  -5   7   2      298.80      300.17      6.66 o
  -4   7   2      256.03      249.46      5.84 o
  -3   7   2      394.82      400.02      5.40 o
  -2   7   2      582.80      577.91      7.74 o
  -1   7   2      623.52      619.56      8.06 o
   0   7   2      573.02      550.83      7.28 o
   1   7   2     1151.74     1199.10     12.20 o
   2   7   2      494.10      497.71      6.21 o
   3   7   2     1063.53     1109.78     10.95 o
   4   7   2      337.09      333.40      4.33 o
   5   7   2        1.08        2.24      0.64 o
   6   7   2       72.44       68.27      2.08 o
   7   7   2      137.91      151.72      3.16 o
   8   7   2       11.89        8.99      1.90 o
   9   7   2        8.34        6.65      2.01 o
  10   7   2        4.02        0.07      1.85 o
  11   7   2       19.08       20.14      2.94 o
  12   7   2       55.74       50.21      4.09 o
  13   7   2        0.26        3.13      3.94 o
  14   7   2        0.76       -0.05      4.18 o
  15   7   2        0.00        2.37      6.18 o
 -11   8   2        4.07        0.63      4.68 o
 -10   8   2        0.97        3.21      4.31 o
  -9   8   2        5.14        8.00      3.20 o
  -8   8   2       69.21       65.17      4.13 o
  -7   8   2        5.62        2.42      1.72 o
  -6   8   2       23.16       28.30      2.34 o
  -5   8   2        6.42        4.47      1.70 o
  -4   8   2       41.94       46.44      2.77 o
  -3   8   2      837.31      812.49     12.93 o
  -2   8   2      152.41      148.29      6.84 o
  -1   8   2      527.44      515.46      7.29 o
   0   8   2       83.62       99.51      2.75 o
   1   8   2       38.52       40.97      1.80 o
   2   8   2      420.18      471.35      7.73 o
   3   8   2       22.03       23.04      1.26 o
   4   8   2       31.80       36.15      1.38 o
   5   8   2       60.52       66.06      1.93 o
   6   8   2       17.01       18.58      1.24 o
   7   8   2       22.25       29.35      2.27 o
   8   8   2        8.21        9.29      2.12 o
   9   8   2        9.76        8.56      2.15 o
  10   8   2        4.91        1.88      2.03 o
  11   8   2        6.20        7.76      2.52 o
  12   8   2        0.31       -1.65      3.24 o
  13   8   2        0.19       -0.60      2.54 o
  14   8   2        0.09       -3.07      3.77 o
  15   8   2        0.05       -4.76      4.76 o
 -11   9   2        1.23        0.11      4.99 o
 -10   9   2        0.90        0.58      4.36 o
  -9   9   2       13.05       10.15      3.49 o
  -8   9   2       30.99       29.15      4.45 o
  -7   9   2       33.32       39.48      3.81 o
  -6   9   2        1.28        3.72      1.94 o
  -5   9   2       69.29       75.50      3.68 o
  -4   9   2       94.63       94.31      3.91 o
  -3   9   2        1.35        1.09      1.30 o
  -2   9   2      136.05      137.51      4.35 o
  -1   9   2      487.50      469.13      7.06 o
   0   9   2       75.66       73.50      2.85 o
   1   9   2       34.36       25.60      1.67 o
   2   9   2       41.22       35.49      2.77 o
   3   9   2       22.55       21.51      2.17 o
   4   9   2       15.91       17.16      1.48 o
   5   9   2      118.63      116.79      3.49 o
   6   9   2        0.89        4.04      1.36 o
   7   9   2        3.46        3.02      1.52 o
   8   9   2        3.21       -0.04      1.71 o
   9   9   2        1.73        4.12      2.04 o
  10   9   2        0.72        0.32      3.77 o
  11   9   2        1.21       -0.90      2.10 o
  12   9   2       16.14       16.63      3.13 o
  13   9   2        5.32        0.85      3.84 o
  14   9   2        0.04       -0.04      3.38 o
 -10  10   2       10.62        3.57      4.73 o
  -9  10   2        4.75        2.80      3.38 o
  -8  10   2        0.02       -0.93      2.95 o
  -7  10   2       21.94       19.65      4.21 o
  -6  10   2       13.33        9.71      3.31 o
  -5  10   2        1.11        0.86      1.89 o
  -4  10   2       23.33       24.86      2.54 o
  -3  10   2       38.97       43.25      2.89 o
  -2  10   2        1.13        0.25      1.56 o
  -1  10   2       32.64       30.34      2.38 o
   0  10   2      302.98      292.59      5.37 o
   1  10   2        7.27        6.26      1.24 o
   2  10   2       31.69       34.82      2.49 o
   3  10   2       73.52       73.00      3.28 o
   4  10   2       24.52       26.27      2.35 o
   5  10   2       82.80       76.05      4.07 o
   6  10   2       11.37       12.78      1.86 o
   7  10   2       98.96       99.47      3.63 o
   8  10   2       39.92       32.69      3.31 o
   9  10   2        0.57        2.38      2.23 o
  10  10   2        3.79        7.00      2.55 o
  11  10   2        0.07        0.11      2.19 o
  12  10   2        6.68        6.13      2.72 o
  13  10   2        5.78        6.32      3.53 o
  14  10   2        0.02       -1.47      4.52 o
  -9  11   2       15.22       20.80      4.64 o
  -8  11   2        0.04        1.77      3.27 o
  -7  11   2       15.00       14.23      7.28 o
  -6  11   2       24.48       18.29      4.23 o
  -5  11   2       28.43       29.85      6.10 o
  -4  11   2        0.04       -2.17      2.17 o
  -3  11   2        9.69       11.33      5.65 o
  -2  11   2       15.84       23.60      3.46 o
  -1  11   2        2.40        0.00      2.89 o
   0  11   2       58.30       55.20      4.40 o
   1  11   2        8.17        6.41      2.63 o
   2  11   2       13.03       14.84      2.11 o
   3  11   2       34.32       33.74      2.69 o
   4  11   2        1.26        1.91      1.62 o
   5  11   2        1.48        4.11      1.85 o
   6  11   2       69.43       74.33      4.51 o
   7  11   2       59.67       62.38      4.24 o
   8  11   2      201.32      198.76      8.79 o
   9  11   2        2.97        5.33      2.59 o
  10  11   2       28.06       25.76      3.57 o
  11  11   2        1.77        3.01      3.07 o
  12  11   2        0.09        3.71      3.28 o
  13  11   2        0.57        9.67      5.36 o
  -9  12   2        1.43        1.52      4.99 o
  -8  12   2       26.99       34.39     11.96 o
  -7  12   2        2.79        3.50      3.56 o
  -6  12   2       10.48       19.85      4.47 o
  -5  12   2        0.00        4.73      4.57 o
  -4  12   2       49.92       50.04      8.15 o
  -3  12   2       15.26       16.18      5.60 o
  -2  12   2       65.85       68.90      5.35 o
  -1  12   2      134.82      123.73      6.50 o
   0  12   2        0.43        1.94      2.30 o
   1  12   2      286.59      267.23     10.35 o
   2  12   2       26.36       21.49      7.38 o
   3  12   2      252.89      229.20      8.58 o
   4  12   2        2.80        3.56      2.23 o
   5  12   2       72.64       63.54      3.62 o
   6  12   2      163.41      177.11      5.80 o
   7  12   2        0.37        0.47      2.34 o
   8  12   2       17.59       19.57      3.94 o
   9  12   2        2.78       -0.18      2.95 o
  10  12   2        0.61       -2.79      3.63 o
  11  12   2        5.01        3.42      4.41 o
  12  12   2        0.80        4.20      4.99 o
  13  12   2        0.02       -2.05      4.31 o
  -8  13   2        0.08        4.43      9.36 o
  -7  13   2       12.48        2.93      5.20 o
  -6  13   2       11.41       13.19      4.19 o
  -5  13   2       17.20        9.83      5.62 o
  -4  13   2        0.27       -3.47      3.47 o
  -3  13   2       44.93       61.55      5.52 o
  -2  13   2       79.88       89.20      6.28 o
  -1  13   2       82.07       81.79      5.83 o
   0  13   2       46.75       65.42      9.04 o
   1  13   2        2.39        1.02      2.32 o
   2  13   2       28.20       29.48      4.09 o
   3  13   2        2.09        2.77      2.66 o
   4  13   2        8.62        4.35      2.82 o
   5  13   2       48.64       48.13      5.44 o
   6  13   2        0.01        0.41      2.77 o
   7  13   2       17.13       20.71      5.62 o
   8  13   2       19.24       10.56      4.84 o
   9  13   2        0.00       -3.63      3.63 o
  10  13   2        1.09       -2.37      3.63 o
  11  13   2        4.36        1.52      4.57 o
  12  13   2        0.90       -1.84      4.57 o
  -7  14   2        0.54       -2.73      4.57 o
  -6  14   2        6.73        1.85      3.78 o
  -5  14   2       32.77       32.37      7.10 o
  -4  14   2       11.34        7.46      5.26 o
  -3  14   2       33.44       46.62      7.99 o
  -2  14   2        4.76        7.52      3.94 o
  -1  14   2        0.09       -0.53      2.84 o
   0  14   2       13.84       16.69      3.77 o
   1  14   2       10.66       10.90      3.43 o
   2  14   2       11.39       10.86      3.34 o
   3  14   2       31.24       30.08      6.36 o
   4  14   2        0.05        2.09      2.81 o
   5  14   2       31.74       39.17      4.68 o
   6  14   2        9.72        2.31      4.10 o
   7  14   2        2.95       -3.26      3.84 o
   8  14   2        3.33        3.89      4.47 o
   9  14   2        2.09       -2.68      4.15 o
  10  14   2        0.66        0.05      4.31 o
  11  14   2        0.80        4.41      4.78 o
  -5  15   2       18.06       16.36     12.82 o
  -4  15   2        3.90       -3.52      4.05 o
  -3  15   2        6.38        7.57      5.78 o
  -2  15   2        0.19        6.83      5.73 o
  -1  15   2       39.58       42.85      6.49 o
   0  15   2       20.41       20.99      4.22 o
   1  15   2       19.43       15.43      4.34 o
   2  15   2        8.05        8.68      3.68 o
   3  15   2        6.22        7.85      3.36 o
   4  15   2        1.59       -1.11      2.69 o
   5  15   2        2.49        0.89      4.05 o
   6  15   2       13.96       12.98      5.15 o
   7  15   2        0.29       -1.10      4.10 o
   8  15   2        0.47        6.36      4.99 o
   9  15   2        0.33       -3.36      4.20 o
  10  15   2        2.08        1.47      5.10 o
  11  15   2        0.31        1.52      5.15 o
  -4  16   2        0.09       -4.10      4.10 o
  -3  16   2        2.09        1.00      5.05 o
  -2  16   2        3.33        5.99      6.04 o
  -1  16   2        8.24       12.09      6.04 o
   0  16   2        8.51       13.82      4.00 o
   1  16   2       34.95       42.42      5.49 o
   2  16   2        1.77        1.67      3.49 o
   3  16   2       28.63       31.72      7.44 o
   4  16   2        1.15       -1.47      4.31 o
   5  16   2        2.59       -2.31      3.84 o
   6  16   2        1.16       -1.26      4.15 o
   7  16   2        0.32        9.41      5.15 o
   8  16   2        0.14        7.73      5.26 o
   9  16   2        0.61        0.79      5.26 o
  -2  17   2        0.01       -4.84      4.84 o
  -1  17   2        0.29       -5.10      5.10 o
   0  17   2       16.53       28.28      8.09 o
   1  17   2        9.61       11.33      4.25 o
   2  17   2        6.80       15.73      4.42 o
   3  17   2        1.71        9.51      5.73 o
   4  17   2        2.12        9.36      5.31 o
   5  17   2        1.28        3.21      4.89 o
   6  17   2        0.33        0.68      4.99 o
   7  17   2        0.36       11.98      6.31 o
   8  17   2        2.04        1.52      4.62 o
   1  18   2        2.95       -0.63      6.10 o
   2  18   2        0.02        1.16      5.26 o
   3  18   2        8.86       11.46      6.10 o
   4  18   2        8.22       13.98      6.46 o
   5  18   2        2.83       -0.16      5.26 o
  -2 -18   3        0.45       -2.47      5.05 o
  -1 -18   3        0.14       -2.37      5.10 o
  -6 -17   3        0.10       -1.00      4.78 o
  -5 -17   3        0.20        5.58      3.78 o
  -4 -17   3        1.74        4.12      4.10 o
  -3 -17   3        5.29        1.10      4.84 o
  -2 -17   3        0.01       -3.78      3.78 o
  -1 -17   3        3.75        4.78      5.15 o
   0 -17   3        0.22        1.10      4.10 o
   1 -17   3        0.40        0.89      4.47 o
   2 -17   3        4.10        5.36      5.36 o
   3 -17   3        2.20       -2.00      3.60 o
  -8 -16   3        0.39       -3.89      4.89 o
  -7 -16   3        5.23        5.62      5.94 o
  -6 -16   3        0.10        3.99      5.10 o
  -5 -16   3        0.28        0.39      2.66 o
  -4 -16   3        5.25        6.37      2.98 o
  -3 -16   3        1.41        2.73      3.34 o
  -2 -16   3       34.46       51.85      9.64 o
  -1 -16   3        3.64        0.37      4.41 o
   0 -16   3       18.49       15.56      6.36 o
   1 -16   3       10.47       17.19      6.15 o
   2 -16   3        0.09       -3.42      4.52 o
   3 -16   3        8.40        7.80      5.28 o
   4 -16   3        2.33        5.26      3.86 o
   5 -16   3       14.90       20.09      5.29 o
  -9 -15   3        0.24        3.78      5.57 o
  -8 -15   3        0.81       -3.94      3.94 o
  -7 -15   3        0.06        4.57      5.31 o
  -6 -15   3        7.40        2.84      2.86 o
  -5 -15   3        0.21       -4.00      4.00 o
  -4 -15   3       21.32       21.53      3.66 o
  -3 -15   3       25.94       20.01      3.58 o
  -2 -15   3        7.29        4.24      3.13 o
  -1 -15   3       39.34       42.48      5.22 o
   0 -15   3        2.48        0.37      4.26 o
   1 -15   3       25.94       27.12      6.67 o
   2 -15   3        0.06        4.73      4.89 o
   3 -15   3       29.70       37.42      5.54 o
   4 -15   3       21.04       21.75      4.84 o
   5 -15   3       18.39       19.98      4.92 o
   6 -15   3       20.75       22.66      4.96 o
   7 -15   3        3.59        3.65      4.02 o
 -10 -14   3        0.13       -0.68      5.05 o
  -9 -14   3        0.00       -1.63      4.47 o
  -8 -14   3        0.53       -2.21      4.89 o
  -7 -14   3        1.48        5.05      4.73 o
  -6 -14   3       13.70       19.24      4.35 o
  -5 -14   3        7.75        7.29      8.25 o
  -4 -14   3       41.30       48.31      5.26 o
  -3 -14   3        0.55       -1.73      2.21 o
  -2 -14   3       11.83       13.65      3.00 o
  -1 -14   3        4.29        3.44      2.38 o
   0 -14   3       12.20       19.80      3.85 o
   1 -14   3        0.01       -1.89      3.84 o
   2 -14   3        0.17        1.26      3.63 o
   3 -14   3        2.09       -1.22      2.65 o
   4 -14   3        0.35        0.13      2.54 o
   5 -14   3       82.46       87.21      7.19 o
   6 -14   3        0.84       -0.86      3.33 o
   7 -14   3        8.42        3.43      3.79 o
   8 -14   3        0.74        2.82      3.81 o
 -11 -13   3        1.01        4.05      5.20 o
 -10 -13   3        0.15       -1.26      4.89 o
  -9 -13   3        0.15        5.94      5.41 o
  -8 -13   3        0.10       -3.26      4.57 o
  -7 -13   3        0.33        1.52      2.88 o
  -6 -13   3        0.08       -2.61      2.61 o
  -5 -13   3       12.51       10.95      4.91 o
  -4 -13   3        0.03       -0.69      2.47 o
  -3 -13   3       49.06       49.72      4.83 o
  -2 -13   3        0.38        0.03      2.45 o
  -1 -13   3      161.86      166.77      6.31 o
   0 -13   3       31.04       33.75      3.44 o
   1 -13   3      160.46      141.44      7.83 o
   2 -13   3       72.68       60.87      5.12 o
   3 -13   3       14.91       11.48      5.25 o
   4 -13   3        8.14        8.91      2.34 o
   5 -13   3        0.82       -1.34      2.08 o
   6 -13   3       20.87       24.23      3.82 o
   7 -13   3        1.90        0.55      3.16 o
   8 -13   3        0.11       -0.12      3.52 o
   9 -13   3        0.61        4.89      3.89 o
 -11 -12   3        0.01        1.84      5.52 o
 -10 -12   3        2.92        1.84      5.15 o
  -9 -12   3        8.66        3.26      4.99 o
  -8 -12   3       10.72       16.19      5.83 o
  -7 -12   3        3.67        5.47      3.15 o
  -6 -12   3        1.55        2.97      2.60 o
  -5 -12   3        9.43        8.37      3.02 o
  -4 -12   3        3.57        4.39      3.86 o
  -3 -12   3       48.44       55.58      5.26 o
  -2 -12   3       10.58        8.26      2.71 o
  -1 -12   3        7.97        5.63      2.07 o
   0 -12   3       20.62       22.17      2.97 o
   1 -12   3       11.15       16.14      1.99 o
   2 -12   3       81.32       68.93      3.20 o
   3 -12   3      127.97      126.40      4.86 o
   4 -12   3       71.47       64.96      3.46 o
   5 -12   3      118.71      117.00      4.53 o
   6 -12   3       11.13       14.63      2.97 o
   7 -12   3       71.76       73.34      4.53 o
   8 -12   3        3.36        0.29      2.60 o
   9 -12   3       11.93        9.14      3.28 o
  10 -12   3        8.85       11.30      4.29 o
 -12 -11   3        1.48        7.20      5.31 o
 -11 -11   3        0.53        1.73      5.10 o
 -10 -11   3        0.68       -3.99      3.99 o
  -9 -11   3       12.80       21.02      6.20 o
  -8 -11   3       11.47       19.13      3.83 o
  -7 -11   3        2.59        5.48      6.25 o
  -6 -11   3       12.28        5.45      3.81 o
  -5 -11   3        2.60        0.71      2.38 o
  -4 -11   3       37.83       34.08      3.90 o
  -3 -11   3       36.79       42.78      4.22 o
  -2 -11   3       40.78       44.23      2.53 o
  -1 -11   3       62.71       58.80      2.66 o
   0 -11   3       23.65       25.80      1.85 o
   1 -11   3        4.31        3.39      1.21 o
   2 -11   3       29.86       25.15      2.13 o
   3 -11   3       18.69       17.68      1.96 o
   4 -11   3       15.11       18.93      3.19 o
   5 -11   3       39.23       41.97      2.89 o
   6 -11   3      113.81      123.33      4.51 o
   7 -11   3       52.47       57.54      3.53 o
   8 -11   3      143.67      155.97      5.94 o
   9 -11   3        1.36        0.82      2.38 o
  10 -11   3        6.91        4.12      2.82 o
  11 -11   3        2.52        0.96      2.93 o
 -12 -10   3        1.24        2.10      5.41 o
 -11 -10   3        6.85       14.77      6.10 o
 -10 -10   3        2.03       -1.16      4.31 o
  -9 -10   3       10.61       23.18      6.25 o
  -8 -10   3        7.67        7.24      2.99 o
  -7 -10   3       13.45       18.01      3.53 o
  -6 -10   3       23.36       24.75      3.76 o
  -5 -10   3       16.14       10.94      3.86 o
  -4 -10   3       40.15       46.32      4.18 o
  -3 -10   3        5.35        4.01      1.61 o
  -2 -10   3      578.44      569.11      9.63 o
  -1 -10   3       26.70       28.30      1.96 o
   0 -10   3      242.66      243.72      5.08 o
   1 -10   3      251.51      236.60      4.62 o
   2 -10   3        9.40       18.57      1.68 o
   3 -10   3        1.58        0.22      1.19 o
   4 -10   3        2.55        0.19      1.15 o
   5 -10   3        3.25        2.63      1.48 o
   6 -10   3        0.24       -0.90      1.42 o
   7 -10   3       40.38       43.34      3.28 o
   8 -10   3        1.15        0.99      1.79 o
   9 -10   3       66.66       68.60      4.20 o
  10 -10   3        0.00       -1.97      2.03 o
  11 -10   3        5.08        1.57      2.42 o
  12 -10   3        2.71        8.36      4.84 o
 -13  -9   3        1.95       -4.41      4.47 o
 -12  -9   3        0.24       -4.05      4.05 o
 -11  -9   3        4.93        2.10      4.78 o
 -10  -9   3        0.11        0.74      4.47 o
  -9  -9   3        0.07        1.42      4.15 o
  -8  -9   3        5.38        7.98      3.07 o
  -7  -9   3       42.99       41.31      3.75 o
  -6  -9   3       26.42       24.11      2.51 o
  -5  -9   3        0.39       -1.23      1.23 o
  -4  -9   3        1.27        1.30      1.10 o
  -3  -9   3      623.20      620.73      7.76 o
  -2  -9   3     1092.69     1079.83     11.99 o
  -1  -9   3     1979.89     1881.52     20.78 o
   0  -9   3       99.36      100.68      2.35 o
   1  -9   3      494.48      499.47      8.63 o
   2  -9   3      286.84      287.02      4.99 o
   3  -9   3       92.96       95.90      3.11 o
   4  -9   3      262.07      260.28      4.97 o
   5  -9   3       17.18       20.17      1.96 o
   6  -9   3      260.02      261.29      5.95 o
   7  -9   3       22.22       25.98      2.38 o
   8  -9   3       50.51       51.34      3.10 o
   9  -9   3        6.97        7.50      2.10 o
  10  -9   3        7.41        7.94      2.34 o
  11  -9   3        0.88       -0.30      2.09 o
  12  -9   3        6.06        9.52      2.81 o
 -13  -8   3        0.05       -1.37      4.78 o
 -12  -8   3        1.86        5.47      5.20 o
 -11  -8   3        6.88        5.99      5.05 o
 -10  -8   3        9.20       11.40      4.62 o
  -9  -8   3        0.24       -1.31      3.68 o
  -8  -8   3      100.68      107.27      5.18 o
  -7  -8   3       54.71       45.95      3.14 o
  -6  -8   3      190.37      181.20      5.30 o
  -5  -8   3        3.20        2.58      1.52 o
  -4  -8   3      219.14      207.10      4.72 o
  -3  -8   3      247.85      236.86      4.48 o
  -2  -8   3       14.85       14.42      1.09 o
  -1  -8   3        5.72        3.75      1.16 o
   0  -8   3       17.26       15.55      1.06 o
   1  -8   3        6.68        3.24      0.74 o
   2  -8   3        3.80        2.37      0.64 o
   3  -8   3        0.24        0.45      0.78 o
   4  -8   3       10.32        8.29      1.09 o
   5  -8   3      278.56      284.07      4.76 o
   6  -8   3        8.04        8.85      1.59 o
   7  -8   3       34.40       32.91      2.36 o
   8  -8   3        0.07       -1.12      1.29 o
   9  -8   3       14.39       13.07      2.08 o
  10  -8   3       23.03       19.43      2.69 o
  11  -8   3        4.32        3.86      2.17 o
  12  -8   3        1.87        1.18      2.20 o
  13  -8   3        1.98        0.76      2.47 o
 -13  -7   3        0.03       -4.57      4.57 o
 -12  -7   3        0.71        4.05      4.99 o
 -11  -7   3        0.17       -3.68      4.36 o
 -10  -7   3       16.35       14.14      5.15 o
  -9  -7   3        0.12       -0.45      2.28 o
  -8  -7   3       58.09       59.39      3.52 o
  -7  -7   3      159.42      148.40      4.82 o
  -6  -7   3       25.22       21.48      2.38 o
  -5  -7   3      237.81      228.75      4.99 o
  -4  -7   3       35.16       33.29      1.77 o
  -3  -7   3      200.98      187.16      3.72 o
  -2  -7   3       46.60       49.24      1.44 o
  -1  -7   3       22.29       24.10      1.14 o
   0  -7   3      559.09      573.02      6.06 o
   1  -7   3       94.56      101.69      2.10 o
   2  -7   3      116.42      127.36      2.27 o
   3  -7   3      109.77      115.57      2.36 o
   4  -7   3        0.64        0.02      0.67 o
   5  -7   3        4.11        2.78      0.83 o
   6  -7   3      472.48      494.22      6.84 o
   7  -7   3      101.99      100.87      3.68 o
   8  -7   3        5.25        3.84      1.45 o
   9  -7   3       38.24       37.05      2.61 o
  10  -7   3        0.67        0.84      1.57 o
  11  -7   3        4.25        6.19      2.17 o
  12  -7   3        5.82        3.29      2.87 o
  13  -7   3       10.70        8.26      2.68 o
 -13  -6   3        0.18       -1.89      4.52 o
 -12  -6   3        1.46        1.79      4.62 o
 -11  -6   3        2.80        0.74      4.15 o
 -10  -6   3        0.32       -0.16      2.80 o
  -9  -6   3        0.18        0.95      2.02 o
  -8  -6   3        8.27        6.14      2.09 o
  -7  -6   3        1.49       -1.40      1.40 o
  -6  -6   3       17.99       14.13      1.89 o
  -5  -6   3       81.26       73.83      2.59 o
  -4  -6   3      117.29      114.96      2.87 o
  -3  -6   3        2.47        2.26      0.80 o
  -2  -6   3      308.37      291.67      4.05 o
  -1  -6   3      245.46      228.59      3.21 o
   0  -6   3      263.24      264.04      3.31 o
   1  -6   3     1502.94     1531.45     14.16 o
   2  -6   3      121.35      144.15      2.26 o
   3  -6   3      224.71      183.08      2.69 o
   4  -6   3        6.23        8.65      1.01 o
   5  -6   3      195.98      183.34      3.06 o
   6  -6   3       45.01       39.35      1.56 o
   7  -6   3       71.39       69.47      2.52 o
   8  -6   3      294.85      300.18      6.06 o
   9  -6   3        0.36        1.39      1.35 o
  10  -6   3       14.02       16.94      2.11 o
  11  -6   3       11.42       11.69      2.13 o
  12  -6   3        5.09        6.34      2.51 o
  13  -6   3        0.07        0.62      2.18 o
  14  -6   3        0.31        1.58      2.96 o
 -13  -5   3        0.36        0.42      4.62 o
 -12  -5   3       11.43       18.13      5.68 o
 -11  -5   3       11.54       14.77      5.20 o
 -10  -5   3        5.46        5.03      2.17 o
  -9  -5   3       57.94       64.89      3.25 o
  -8  -5   3       37.40       40.71      2.85 o
  -7  -5   3        4.86       -0.65      1.34 o
  -6  -5   3       49.10       42.48      2.01 o
  -5  -5   3       45.30       43.77      1.91 o
  -4  -5   3       74.67       93.23      2.16 o
  -3  -5   3        7.44        4.89      0.75 o
  -2  -5   3      457.21      487.27      6.20 o
  -1  -5   3        1.28        0.45      0.35 o
   0  -5   3       27.94       47.98      1.18 o
   1  -5   3      520.35      548.95      5.42 o
   2  -5   3     3380.76     3860.67     31.44 o
   3  -5   3     1529.25     1646.91     15.01 o
   4  -5   3      994.93     1045.82     10.15 o
   5  -5   3       97.66       98.89      2.04 o
   6  -5   3      617.61      607.23      7.35 o
   7  -5   3       15.41       15.49      1.70 o
   8  -5   3      464.00      439.30      6.92 o
   9  -5   3       15.84       14.16      1.78 o
  10  -5   3        1.57        3.07      1.48 o
  11  -5   3        8.55        7.87      1.83 o
  12  -5   3       19.15       18.78      3.07 o
  13  -5   3        0.31        0.83      2.05 o
  14  -5   3        0.29        0.72      2.85 o
 -14  -4   3        0.54        3.84      5.47 o
 -13  -4   3        2.02        1.37      4.89 o
 -12  -4   3        9.04       18.55      6.20 o
 -11  -4   3        0.82        0.10      2.97 o
 -10  -4   3       23.69       28.34      3.49 o
  -9  -4   3       18.65       21.46      2.12 o
  -8  -4   3       47.03       46.29      2.35 o
  -7  -4   3      159.69      156.25      4.28 o
  -6  -4   3       49.29       48.20      1.59 o
  -5  -4   3        0.12        0.86      0.49 o
  -4  -4   3      389.27      355.09      4.57 o
  -3  -4   3      237.08      246.39      3.24 o
  -2  -4   3      710.65      722.94      6.61 o
  -1  -4   3       88.88       69.21      1.52 o
   0  -4   3      325.82      308.50      3.52 o
   1  -4   3     4681.64     4826.94     38.84 o
   2  -4   3     2017.66     2148.03     17.76 o
   3  -4   3     2602.31     2876.23     24.99 o
   4  -4   3       71.31       92.45      1.71 o
   5  -4   3       55.19       58.60      1.60 o
   6  -4   3       48.21       53.31      1.53 o
   7  -4   3        2.36        0.12      0.76 o
   8  -4   3      395.61      383.18      5.56 o
   9  -4   3      186.96      193.34      3.87 o
  10  -4   3       24.59       21.33      2.43 o
  11  -4   3       16.55       18.43      2.12 o
  12  -4   3       13.27        9.57      1.99 o
  13  -4   3        7.86        8.55      2.49 o
  14  -4   3        2.39        4.57      2.68 o
 -14  -3   3        0.12        2.10      5.26 o
 -13  -3   3        6.37        4.36      5.36 o
 -12  -3   3        0.75        2.21      4.41 o
 -11  -3   3        0.14        2.93      2.45 o
 -10  -3   3       54.16       50.72      4.16 o
  -9  -3   3        4.31        4.34      1.44 o
  -8  -3   3       21.64       21.75      1.68 o
  -7  -3   3      424.44      406.59      5.93 o
  -6  -3   3      175.01      171.39      2.63 o
  -5  -3   3       12.62       13.96      0.87 o
  -4  -3   3      108.58      107.85      1.94 o
  -3  -3   3     1447.82     1493.94     11.81 o
  -2  -3   3     7681.61     8259.82     59.66 o
  -1  -3   3     1316.35     1312.73     11.33 o
   0  -3   3     1769.14     1862.77     14.61 o
   1  -3   3       11.02       11.85      0.61 o
   2  -3   3      239.57      210.34      2.00 o
   3  -3   3      359.75      391.48      3.90 o
   4  -3   3     1562.61     1566.18     13.15 o
   5  -3   3        0.25        0.57      0.41 o
   6  -3   3      112.34      119.74      1.90 o
   7  -3   3       77.02       85.82      2.09 o
   8  -3   3       97.84       90.70      2.37 o
   9  -3   3       25.63       29.38      1.66 o
  10  -3   3       12.49       10.05      1.58 o
  11  -3   3        1.30        0.82      1.39 o
  12  -3   3       17.84       19.83      2.23 o
  13  -3   3        5.93        8.01      2.62 o
  14  -3   3        1.61        3.65      2.53 o
  15  -3   3        2.39       -1.36      3.16 o
 -14  -2   3        0.00       -3.21      4.89 o
 -13  -2   3        2.39        1.05      4.68 o
 -12  -2   3        0.51        0.79      4.20 o
 -11  -2   3        0.24        0.21      1.92 o
 -10  -2   3       41.37       39.81      2.81 o
  -9  -2   3        2.92        3.20      1.46 o
  -8  -2   3       39.94       45.13      2.44 o
  -7  -2   3     1185.31     1147.08     15.04 o
  -6  -2   3      185.54      181.23      2.84 o
  -5  -2   3      392.32      396.08      4.43 o
  -4  -2   3       37.92       36.27      1.34 o
  -3  -2   3      135.50      143.48      2.31 o
  -2  -2   3     1339.64     1390.16     10.88 o
  -1  -2   3      870.01      867.00      7.28 o
   0  -2   3       59.99       57.41      0.85 o
   1  -2   3      650.47      686.19      4.93 o
   2  -2   3      155.65      166.67      1.71 o
   3  -2   3     2444.95     2507.08     19.43 o
   4  -2   3       57.01       56.08      0.99 o
   5  -2   3      518.30      530.66      6.38 o
   6  -2   3       60.66       66.81      1.43 o
   7  -2   3      152.00      151.06      2.46 o
   8  -2   3       15.33       15.81      1.14 o
   9  -2   3       35.39       30.97      1.59 o
  10  -2   3       70.88       65.20      2.27 o
  11  -2   3        3.36        2.39      1.36 o
  12  -2   3       30.34       35.43      2.58 o
  13  -2   3       20.49       18.85      2.64 o
  14  -2   3        0.72        1.65      2.34 o
  15  -2   3        1.47        2.46      2.64 o
 -14  -1   3        0.55        2.26      5.10 o
 -13  -1   3        5.02       -3.21      4.15 o
 -12  -1   3       14.56       21.65      6.04 o
 -11  -1   3        0.04        1.33      2.30 o
 -10  -1   3        0.86        1.08      1.80 o
  -9  -1   3       14.52       12.54      1.86 o
  -8  -1   3       64.49       62.96      2.80 o
  -7  -1   3     1892.99     1750.31     21.49 o
  -6  -1   3      202.35      206.11      3.22 o
  -5  -1   3     1509.86     1484.02     13.38 o
  -4  -1   3      244.25      269.79      3.91 o
  -3  -1   3       64.97       54.64      1.26 o
  -2  -1   3       34.35       21.52      0.75 o
  -1  -1   3       32.99       32.11      0.68 o
   0  -1   3      694.21      703.18      6.18 o
   1  -1   3       72.46       74.55      1.01 o
   2  -1   3     1156.38     1188.52     11.40 o
   3  -1   3       47.06       53.89      1.12 o
   4  -1   3      547.57      559.77      7.44 o
   5  -1   3       44.86       44.01      1.09 o
   6  -1   3      695.45      733.95      7.12 o
   7  -1   3      413.87      402.19      4.30 o
   8  -1   3        0.02       -0.02      0.63 o
   9  -1   3      149.81      143.91      2.97 o
  10  -1   3       32.67       24.34      1.92 o
  11  -1   3       37.70       36.36      2.33 o
  12  -1   3       12.50       11.45      1.91 o
  13  -1   3        0.33       -0.85      1.67 o
  14  -1   3        0.01       -1.72      2.04 o
  15  -1   3        0.04       -2.18      2.36 o
 -13   0   3        0.32       -1.94      4.57 o
 -12   0   3       16.36       15.92      5.73 o
 -11   0   3        2.88       -0.15      1.99 o
 -10   0   3       12.81        9.55      2.60 o
  -9   0   3        2.45        0.04      1.62 o
  -8   0   3       15.75       12.87      1.70 o
  -7   0   3       18.53       21.59      1.45 o
  -6   0   3       11.88       13.65      0.89 o
  -5   0   3      183.02      188.62      2.76 o
  -4   0   3      337.12      354.78      4.24 o
  -3   0   3        4.45       11.73      0.59 o
  -2   0   3      459.20      436.49      4.00 o
  -1   0   3     1600.57     1568.17     13.16 o
   0   0   3      375.86      364.98      3.26 o
   1   0   3    27540.09    25147.66    191.99 o
   2   0   3      206.29      211.74      5.01 o
   3   0   3     1188.91     1371.13     27.25 o
   4   0   3        2.87        2.36      0.28 o
   5   0   3      808.94      855.48      8.02 o
   6   0   3       10.38       12.65      0.70 o
   7   0   3      503.01      545.19      5.75 o
   8   0   3      186.57      176.22      4.67 o
   9   0   3       13.38       11.50      1.12 o
  10   0   3        0.00       -0.27      0.80 o
  11   0   3        0.00        0.05      1.27 o
  12   0   3       15.41        9.99      2.05 o
  13   0   3        0.86       -0.42      1.60 o
  14   0   3        0.87        0.66      2.12 o
  15   0   3        0.02       -0.53      2.45 o
 -13   1   3        0.55       -3.89      4.68 o
 -12   1   3        0.00        2.26      4.41 o
 -11   1   3        6.06        6.96      2.71 o
 -10   1   3        1.60        3.45      1.98 o
  -9   1   3      129.23      129.75      4.78 o
  -8   1   3        0.26        1.31      1.09 o
  -7   1   3        1.76        1.13      0.92 o
  -6   1   3        9.02        9.36      0.84 o
  -5   1   3       40.07       40.86      1.32 o
  -4   1   3        0.35        0.00      0.37 o
  -3   1   3     1083.22     1223.39     10.79 o
  -2   1   3     4653.37     4861.57     37.16 o
  -1   1   3       36.33       37.65      0.89 o
   0   1   3     7442.17     7346.01     58.15 o
   1   1   3       29.09       30.90      0.58 o
   2   1   3    43308.19    37051.98    855.83 o
   3   1   3       40.70       38.94      0.72 o
   4   1   3     1311.55     1374.48     13.17 o
   5   1   3        2.75        2.09      0.35 o
   6   1   3       14.07       16.73      0.70 o
   7   1   3        3.52        8.08      0.90 o
   8   1   3      209.78      201.76      3.16 o
   9   1   3      101.16      101.08      2.44 o
  10   1   3        0.60        0.95      0.90 o
  11   1   3       21.07       27.21      1.87 o
  12   1   3        7.97        5.43      1.69 o
  13   1   3       14.88       18.47      2.50 o
  14   1   3        1.04        0.08      1.85 o
  15   1   3        0.27       -0.02      2.09 o
 -13   2   3       10.69       17.82      6.52 o
 -12   2   3       32.35       39.05      7.41 o
 -11   2   3        3.74        2.17      2.50 o
 -10   2   3        9.86        7.30      2.25 o
  -9   2   3       31.11       25.94      2.72 o
  -8   2   3      256.26      249.46      4.90 o
  -7   2   3       36.78       43.77      1.99 o
  -6   2   3      401.46      401.37      5.59 o
  -5   2   3       35.07       40.88      1.35 o
  -4   2   3       78.89       94.52      2.00 o
  -3   2   3     4818.03     5282.43     45.35 o
  -2   2   3     1235.92     1278.35     10.65 o
  -1   2   3     1064.82     1028.95      8.60 o
   0   2   3       16.93       17.21      0.73 o
   1   2   3        4.12        2.20      0.43 o
   2   2   3      311.26      280.58      2.85 o
   3   2   3     2441.39     2636.92     24.06 o
   4   2   3       28.88       29.75      0.70 o
   5   2   3      203.67      206.08      2.16 o
   6   2   3        5.24        9.54      0.63 o
   7   2   3      108.42      118.50      2.07 o
   8   2   3      178.16      185.28      3.12 o
   9   2   3       68.38       80.27      2.20 o
  10   2   3       36.97       44.24      1.84 o
  11   2   3       13.02       12.60      1.90 o
  12   2   3        9.96        9.44      1.59 o
  13   2   3        1.29       -0.17      1.47 o
  14   2   3        5.96        2.65      1.93 o
  15   2   3        0.25       -1.62      2.54 o
 -13   3   3        8.87        5.99      5.94 o
 -12   3   3        0.91        4.94      5.20 o
 -11   3   3        5.41        2.14      3.31 o
 -10   3   3        0.97        2.44      2.11 o
  -9   3   3       22.08       18.44      2.53 o
  -8   3   3       38.64       35.35      2.11 o
  -7   3   3       12.01       16.36      1.55 o
  -6   3   3      408.22      400.17      6.64 o
  -5   3   3       79.10       81.67      1.96 o
  -4   3   3      244.61      226.32      3.72 o
  -3   3   3     1845.13     1980.69     18.12 o
  -2   3   3       18.03       15.50      0.78 o
  -1   3   3      430.08      439.26      4.31 o
   0   3   3      675.16      665.83      6.20 o
   1   3   3        6.87        6.53      0.48 o
   2   3   3     1291.41     1386.20     12.27 o
   3   3   3      219.99      216.07      2.18 o
   4   3   3      654.09      713.30      7.26 o
   5   3   3      322.33      334.53      5.16 o
   6   3   3        1.38        1.90      0.47 o
   7   3   3      105.52      113.18      2.23 o
   8   3   3       60.03       66.91      1.77 o
   9   3   3       36.75       44.34      2.21 o
  10   3   3        9.34        9.98      1.40 o
  11   3   3       28.63       37.36      2.29 o
  12   3   3        0.31        0.18      1.68 o
  13   3   3        9.21       10.46      2.28 o
  14   3   3        1.08        2.17      2.15 o
  15   3   3        0.02        1.52      2.75 o
 -13   4   3        0.17        0.84      5.26 o
 -12   4   3        4.20        2.10      4.78 o
 -11   4   3        0.03        1.73      4.52 o
 -10   4   3        3.74        7.66      2.83 o
  -9   4   3       17.19       18.97      2.63 o
  -8   4   3        5.18        6.91      1.49 o
  -7   4   3       67.19       60.92      2.53 o
  -6   4   3       16.38       14.59      1.57 o
  -5   4   3        5.64        5.84      0.88 o
  -4   4   3       13.38       21.66      1.22 o
  -3   4   3      363.24      388.27      4.87 o
  -2   4   3      152.90      181.37      2.81 o
  -1   4   3       89.66       75.85      1.49 o
   0   4   3       46.84       54.56      1.26 o
   1   4   3      710.08      685.92      7.21 o
   2   4   3       33.53       30.94      0.92 o
   3   4   3      810.28      791.31      7.51 o
   4   4   3      521.27      497.20      5.46 o
   5   4   3     1526.05     1564.02     15.17 o
   6   4   3      128.81      131.27      5.40 o
   7   4   3       12.90       14.76      1.18 o
   8   4   3       41.09       42.05      1.59 o
   9   4   3       17.28       16.60      1.52 o
  10   4   3        5.69        7.05      1.37 o
  11   4   3       14.20       14.13      2.29 o
  12   4   3       34.54       35.15      3.23 o
  13   4   3       34.79       37.43      3.47 o
  14   4   3        3.50        3.79      2.22 o
  15   4   3        1.00       -0.75      2.47 o
 -12   5   3        0.23       -4.84      4.99 o
 -11   5   3       10.07        5.52      4.36 o
 -10   5   3       15.69       21.32      7.67 o
  -9   5   3       54.66       48.62      4.43 o
  -8   5   3       17.32       17.76      2.02 o
  -7   5   3      242.89      221.36      5.95 o
  -6   5   3      309.51      297.00      6.65 o
  -5   5   3      401.33      384.56      7.59 o
  -4   5   3       65.98       61.50      1.91 o
  -3   5   3       11.97       12.16      1.01 o
  -2   5   3      240.39      233.34      3.45 o
  -1   5   3        5.96        6.77      0.69 o
   0   5   3        8.74        5.55      0.67 o
   1   5   3        0.22        0.07      0.43 o
   2   5   3       17.09       24.29      0.99 o
   3   5   3        7.76        5.61      0.61 o
   4   5   3       22.97       32.39      1.15 o
   5   5   3        6.76        8.55      0.79 o
   6   5   3       14.46       16.73      0.95 o
   7   5   3       99.02       88.56      2.19 o
   8   5   3      175.49      199.92      4.14 o
   9   5   3      133.54      130.96      3.51 o
  10   5   3        8.95        8.71      2.02 o
  11   5   3       22.93       19.09      2.58 o
  12   5   3       24.71       21.75      2.92 o
  13   5   3       14.58       15.37      2.92 o
  14   5   3        1.25        0.91      2.40 o
  15   5   3        2.83        6.21      4.41 o
 -12   6   3        9.34        9.20      5.89 o
 -11   6   3       32.67       49.19      8.04 o
 -10   6   3        0.07        3.15      4.20 o
  -9   6   3        4.86       12.93      3.28 o
  -8   6   3      101.23       98.95      4.98 o
  -7   6   3       16.22       20.47      2.60 o
  -6   6   3       79.66       84.61      4.26 o
  -5   6   3      137.64      131.63      4.24 o
  -4   6   3       36.00       32.93      1.96 o
  -3   6   3       66.35       62.15      2.11 o
  -2   6   3        0.09       -0.62      0.62 o
  -1   6   3     1046.89      987.39     11.52 o
   0   6   3      229.06      220.33      3.41 o
   1   6   3      895.03      930.71      9.98 o
   2   6   3       66.04       70.97      1.66 o
   3   6   3      118.72      134.62      2.44 o
   4   6   3        3.51        5.22      0.68 o
   5   6   3        8.41        6.75      0.91 o
   6   6   3        7.73        8.02      0.89 o
   7   6   3      133.74      143.31      2.83 o
   8   6   3        0.01       -1.19      1.19 o
   9   6   3        0.73        1.00      1.34 o
  10   6   3        0.21       -1.50      1.50 o
  11   6   3        0.68        3.10      1.97 o
  12   6   3       12.55       22.03      5.43 o
  13   6   3        9.58       11.82      4.55 o
  14   6   3        0.06        2.04      2.78 o
  15   6   3        0.11        3.24      2.48 o
 -11   7   3       19.24       29.12      7.25 o
 -10   7   3        5.58       11.93      5.26 o
  -9   7   3       13.50       19.03      5.52 o
  -8   7   3        7.52        6.28      2.14 o
  -7   7   3        2.45        2.87      1.78 o
  -6   7   3       14.67       16.71      1.96 o
  -5   7   3        7.57        7.28      1.66 o
  -4   7   3       25.74       20.99      2.18 o
  -3   7   3       76.69       68.84      2.76 o
  -2   7   3     1073.16     1034.33     12.44 o
  -1   7   3      541.39      532.85      7.32 o
   0   7   3     1200.46     1181.63     12.50 o
   1   7   3     1194.53     1181.82     13.38 o
   2   7   3     2386.98     2470.37     27.05 o
   3   7   3      324.08      339.53      4.40 o
   4   7   3      102.79      107.75      2.33 o
   5   7   3      202.29      200.83      3.45 o
   6   7   3       56.89       61.00      2.10 o
   7   7   3      149.48      143.61      3.01 o
   8   7   3        0.21        0.88      1.28 o
   9   7   3        0.04       -1.21      1.49 o
  10   7   3        1.73       -0.66      1.70 o
  11   7   3        7.31        0.32      1.99 o
  12   7   3        1.44       -0.79      2.07 o
  13   7   3        0.42        3.04      2.46 o
  14   7   3        0.56       -2.20      2.20 o
  15   7   3        0.74        1.99      2.92 o
 -11   8   3       10.66       17.82      6.36 o
 -10   8   3       13.39       29.12      6.99 o
  -9   8   3        6.57       -0.21      4.10 o
  -8   8   3        0.08       -0.59      2.35 o
  -7   8   3       34.36       29.63      4.18 o
  -6   8   3        0.02       -1.39      1.39 o
  -5   8   3      184.26      172.27      5.19 o
  -4   8   3      111.41      116.84      4.34 o
  -3   8   3     1719.23     1677.99     23.41 o
  -2   8   3      223.50      210.64      4.34 o
  -1   8   3      110.14      105.95      2.97 o
   0   8   3        0.96        0.39      0.83 o
   1   8   3       82.25       78.20      2.49 o
   2   8   3        6.33       10.34      0.99 o
   3   8   3        0.01        1.00      0.71 o
   4   8   3        0.03       -0.24      0.81 o
   5   8   3      145.19      154.23      3.34 o
   6   8   3       28.82       34.05      2.59 o
   7   8   3       51.08       56.88      2.81 o
   8   8   3       36.04       41.46      3.05 o
   9   8   3        1.25        0.78      1.65 o
  10   8   3        6.13        8.35      2.25 o
  11   8   3       13.02       11.60      2.60 o
  12   8   3        4.04        0.72      2.93 o
  13   8   3       16.48       15.29      3.15 o
  14   8   3        0.55        4.33      2.68 o
  15   8   3        0.00       -0.93      2.77 o
 -10   9   3        9.85       18.03      6.04 o
  -9   9   3        5.30        0.89      3.99 o
  -8   9   3       28.16       30.02      4.50 o
  -7   9   3       27.00       25.81      4.24 o
  -6   9   3      287.14      302.87      8.57 o
  -5   9   3       15.27       15.39      2.66 o
  -4   9   3      216.95      222.96      8.30 o
  -3   9   3       25.83       28.99      2.46 o
  -2   9   3      298.83      277.19      6.40 o
  -1   9   3       70.75       67.27      2.56 o
   0   9   3      123.04      116.07      3.13 o
   1   9   3       58.93       57.08      2.23 o
   2   9   3        0.10        1.03      1.07 o
   3   9   3      108.40      105.57      2.71 o
   4   9   3       47.54       50.36      2.28 o
   5   9   3       91.04       74.94      3.69 o
   6   9   3        1.46        0.00      1.71 o
   7   9   3       88.14       96.29      3.73 o
   8   9   3        0.31       -1.55      1.55 o
   9   9   3        6.32       10.00      2.44 o
  10   9   3        4.98        4.25      2.13 o
  11   9   3       10.79       16.14      4.06 o
  12   9   3        0.00       -1.52      2.22 o
  13   9   3        0.07       -1.32      2.37 o
  14   9   3        1.68        2.32      2.76 o
 -10  10   3        0.41        6.78      5.10 o
  -9  10   3        0.12        3.84      4.62 o
  -8  10   3        4.00        4.90      3.28 o
  -7  10   3        5.85        3.00      3.17 o
  -6  10   3        1.11        0.79      3.18 o
  -5  10   3       13.74       13.42      3.17 o
  -4  10   3       39.21       44.41      4.41 o
  -3  10   3      206.39      200.58      7.88 o
  -2  10   3      117.99      104.25     10.35 o
  -1  10   3       49.65       42.73      3.26 o
   0  10   3       21.75       24.15      2.22 o
   1  10   3       45.05       42.60      2.68 o
   2  10   3      139.78      130.98      4.32 o
   3  10   3       35.55       38.08      2.59 o
   4  10   3      202.77      194.76      5.22 o
   5  10   3       59.36       58.33      4.90 o
   6  10   3       22.67       18.23      2.19 o
   7  10   3       19.96       21.28      2.81 o
   8  10   3        9.28       14.77      4.23 o
   9  10   3        0.47        0.67      1.93 o
  10  10   3        8.44       12.11      2.68 o
  11  10   3        6.94        7.59      3.69 o
  12  10   3        0.78        2.42      2.56 o
  13  10   3        2.44        4.29      2.77 o
  14  10   3        1.03        6.07      4.20 o
  -9  11   3        0.54       -0.26      5.15 o
  -8  11   3       18.65       22.55      4.77 o
  -7  11   3        4.09        1.46      3.05 o
  -6  11   3       21.01       16.18      4.19 o
  -5  11   3        6.49        5.32      2.79 o
  -4  11   3       17.75       26.10      6.28 o
  -3  11   3        0.09       -2.15      2.15 o
  -2  11   3       54.37       52.07      5.73 o
  -1  11   3        1.37        3.68      2.50 o
   0  11   3       22.27       25.77      3.47 o
   1  11   3        3.43        3.93      4.89 o
   2  11   3       82.59       76.37      3.55 o
   3  11   3       97.41      100.97      4.00 o
   4  11   3       16.27       16.34      2.19 o
   5  11   3      110.78      116.73      4.49 o
   6  11   3       19.49       21.79      2.57 o
   7  11   3        9.40        2.83      2.27 o
   8  11   3        6.74       10.01      2.65 o
   9  11   3       26.32       28.51      3.49 o
  10  11   3        4.56        4.24      2.61 o
  11  11   3        4.63        2.94      2.61 o
  12  11   3        0.66       -0.98      2.57 o
  13  11   3        1.81        2.43      3.41 o
  14  11   3        1.28       -2.05      4.31 o
  -8  12   3       17.68       22.77      4.98 o
  -7  12   3       52.26       46.54      5.94 o
  -6  12   3        0.78       -2.65      3.92 o
  -5  12   3      140.88      171.96     12.46 o
  -4  12   3        2.79        4.75      3.92 o
  -3  12   3       54.49       45.33      4.87 o
  -2  12   3        2.53        1.97      3.15 o
  -1  12   3       31.90       30.27      3.93 o
   0  12   3       11.87       13.29      3.14 o
   1  12   3       26.99       26.50      3.74 o
   2  12   3        0.03        1.26      2.45 o
   3  12   3        9.16        7.24      2.90 o
   4  12   3        1.82        0.75      2.05 o
   5  12   3        2.44       -1.80      1.80 o
   6  12   3        0.75       -1.50      1.74 o
   7  12   3        8.13        9.49      5.89 o
   8  12   3        9.88        5.00      2.54 o
   9  12   3       44.93       33.04      3.81 o
  10  12   3        0.00       -1.90      3.89 o
  11  12   3        0.53        3.76      3.40 o
  12  12   3        2.86        8.99      5.10 o
  13  12   3        0.00       -2.21      4.36 o
  -7  13   3        0.02       -3.51      3.51 o
  -6  13   3        2.77       -2.01      3.58 o
  -5  13   3        1.24       11.61      5.15 o
  -4  13   3       19.15       31.32      7.04 o
  -3  13   3       39.36       55.13      5.54 o
  -2  13   3       60.86       76.48      5.98 o
  -1  13   3       20.81       15.15      5.94 o
   0  13   3       24.47       31.85      4.22 o
   1  13   3       11.23       12.62      5.73 o
   2  13   3        0.01       -1.64      3.92 o
   3  13   3        4.91        2.81      2.62 o
   4  13   3       20.20       20.02      4.13 o
   5  13   3        7.74        7.17      3.13 o
   6  13   3       34.00       35.48      6.31 o
   7  13   3       67.32       56.29      7.41 o
   8  13   3        4.38       -1.68      3.84 o
   9  13   3        1.14       -1.47      3.99 o
  10  13   3        0.98       -3.52      3.63 o
  11  13   3        0.22        6.94      5.05 o
  12  13   3        1.51       -1.10      4.57 o
  -6  14   3        1.99        1.08      3.81 o
  -5  14   3        4.75        9.36      5.47 o
  -4  14   3       10.20        5.26      5.20 o
  -3  14   3       47.74       54.50      8.67 o
  -2  14   3        7.61       11.06      5.65 o
  -1  14   3        1.37        0.17      2.93 o
   0  14   3        9.51        9.69      4.36 o
   1  14   3       44.89       59.12      5.48 o
   2  14   3       18.70       17.78      3.67 o
   3  14   3        0.63       -2.15      2.15 o
   4  14   3       20.83       24.87      4.06 o
   5  14   3        1.97        0.53      3.68 o
   6  14   3        0.70        2.21      3.89 o
   7  14   3        0.17        3.99      4.15 o
   8  14   3        2.35        1.63      4.52 o
   9  14   3        9.94       14.98      5.62 o
  10  14   3        0.13       -3.99      3.99 o
  11  14   3        0.45        7.20      5.41 o
  12  14   3        0.01       -1.16      4.73 o
  -5  15   3        3.54        9.33      5.44 o
  -4  15   3       34.32       30.69      7.52 o
  -3  15   3        4.31       -3.89      3.89 o
  -2  15   3       31.89       39.91      5.52 o
  -1  15   3        5.74       -2.10      3.65 o
   0  15   3        1.21       -2.65      2.65 o
   1  15   3       13.49       15.88      6.78 o
   2  15   3        0.01       -2.65      2.65 o
   3  15   3        2.70       -0.75      3.06 o
   4  15   3        5.96        3.55      3.12 o
   5  15   3        0.55       -3.36      3.36 o
   6  15   3        0.56       -1.47      4.05 o
   7  15   3       12.78       18.03      5.47 o
   8  15   3        0.34       -3.36      3.36 o
   9  15   3        0.50        0.58      4.73 o
  10  15   3        0.55        0.37      4.57 o
  11  15   3        0.03       -0.68      4.99 o
  -3  16   3        5.99        5.78      5.99 o
  -2  16   3        4.21        5.47      5.26 o
  -1  16   3        0.01       -2.95      2.95 o
   0  16   3        0.36        0.36      3.18 o
   1  16   3        0.99        1.31      4.34 o
   2  16   3       21.41       25.31      4.74 o
   3  16   3        0.18        2.82      3.38 o
   4  16   3       16.62        7.73      5.10 o
   5  16   3        0.30        0.79      4.78 o
   6  16   3        2.83        2.42      4.73 o
   7  16   3        1.29        6.20      5.31 o
   8  16   3        3.08        9.51      5.47 o
   9  16   3        0.14       -1.26      4.47 o
  -1  17   3        0.14       -0.63      5.20 o
   0  17   3        1.87       -2.30      3.57 o
   1  17   3        4.87        7.13      4.10 o
   2  17   3        4.09       10.46      5.78 o
   3  17   3       14.64       27.54      7.31 o
   4  17   3        3.80       -0.89      4.78 o
   5  17   3        6.69       10.46      5.73 o
   6  17   3        0.84       10.72      5.83 o
   7  17   3        0.71        0.32      4.78 o
   8  17   3        0.02        5.78      5.20 o
   2  18   3        1.70        7.20      5.57 o
   3  18   3        0.16       -2.00      4.36 o
   4  18   3        2.19       -2.00      5.26 o
  -5 -17   4        0.22        3.54      3.03 o
  -4 -17   4        1.30        1.19      3.65 o
  -3 -17   4        1.25        3.05      4.99 o
  -2 -17   4        0.92       -1.21      4.36 o
  -1 -17   4        0.16        0.68      4.78 o
   0 -17   4        2.98        7.73      5.20 o
   1 -17   4        2.34        1.89      4.47 o
   2 -17   4       10.71       10.51      7.67 o
   3 -17   4        1.45        3.16      3.57 o
  -7 -16   4        0.00        2.89      5.41 o
  -6 -16   4        0.38       11.30      5.73 o
  -5 -16   4        7.74        4.01      3.13 o
  -4 -16   4        0.16       -1.98      2.56 o
  -3 -16   4        0.39        2.11      2.86 o
  -2 -16   4        4.74        1.16      3.21 o
  -1 -16   4        7.35        6.67      5.47 o
   0 -16   4        1.90        0.95      4.68 o
   1 -16   4       12.50       10.14      5.47 o
   2 -16   4       37.11       45.98      6.11 o
   3 -16   4        0.81       -3.35      3.35 o
   4 -16   4        0.61        0.66      3.36 o
   5 -16   4        2.33       -2.51      4.99 o
  -8 -15   4        3.37        4.41      5.20 o
  -7 -15   4        0.06        2.68      5.15 o
  -6 -15   4        0.61       -2.10      3.40 o
  -5 -15   4        5.70        1.40      3.38 o
  -4 -15   4        0.45        1.11      2.49 o
  -3 -15   4        1.33        3.64      2.63 o
  -2 -15   4       33.75       40.52      4.87 o
  -1 -15   4        0.00       -0.74      3.00 o
   0 -15   4      120.10      123.24     11.09 o
   1 -15   4        3.65        7.57      5.20 o
   2 -15   4       80.64       82.83      9.51 o
   3 -15   4       47.11       57.91      6.44 o
   4 -15   4       15.50       17.67      4.53 o
   5 -15   4        1.79        6.56      6.18 o
   6 -15   4        0.90        2.72      3.73 o
   7 -15   4       11.25        7.43      7.20 o
  -9 -14   4        0.05        4.36      5.83 o
  -8 -14   4        4.61        6.20      5.62 o
  -7 -14   4        4.37        6.24      3.52 o
  -6 -14   4       15.00       29.15      4.82 o
  -5 -14   4        8.01        5.96      4.36 o
  -4 -14   4        1.27        1.62      3.05 o
  -3 -14   4       35.99       42.18      5.02 o
  -2 -14   4       37.66       41.05      4.17 o
  -1 -14   4        0.01        0.22      2.68 o
   0 -14   4        0.85       -1.83      2.65 o
   2 -14   4        0.06       -1.73      3.84 o
   3 -14   4        3.27        2.56      3.35 o
   4 -14   4        0.52        1.89      3.19 o
   5 -14   4        4.75        7.10      3.11 o
   6 -14   4        6.14        2.92      3.63 o
   7 -14   4        0.55        1.81      3.75 o
   8 -14   4        6.44        8.07      4.23 o
 -10 -13   4        1.19       -4.15      5.10 o
  -9 -13   4       13.86       17.29      7.10 o
  -8 -13   4        5.16        7.10      5.20 o
  -7 -13   4        3.53        3.88      5.36 o
  -6 -13   4        6.63        4.81      3.34 o
  -5 -13   4        2.11       -0.71      3.50 o
  -4 -13   4        9.53        7.74      3.11 o
  -3 -13   4        0.02        0.50      2.37 o
  -2 -13   4       21.53       18.94      3.83 o
  -1 -13   4       21.42       22.36      3.02 o
   0 -13   4       11.89       12.34      3.19 o
   1 -13   4       60.81       71.82      4.43 o
   2 -13   4       15.47       13.18      2.72 o
   3 -13   4       11.54        9.09      2.43 o
   4 -13   4        9.29        8.97      2.12 o
   5 -13   4       23.73       21.31      2.99 o
   6 -13   4        6.87        4.69      2.47 o
   7 -13   4       13.28       12.44      3.24 o
   8 -13   4        0.90       -2.53      2.53 o
   9 -13   4        0.02        3.48      3.83 o
 -11 -12   4        0.43        0.16      5.05 o
 -10 -12   4        1.21       -1.42      4.57 o
  -9 -12   4        1.16        9.04      5.62 o
  -8 -12   4       13.83       12.82      5.89 o
  -7 -12   4        1.90        2.21      3.16 o
  -6 -12   4       11.27       19.05      3.88 o
  -5 -12   4        5.49        7.89      5.10 o
  -4 -12   4        1.08       -2.23      2.23 o
  -3 -12   4       30.31       25.42      3.91 o
  -2 -12   4        0.44       -1.54      2.08 o
  -1 -12   4       46.97       49.83      5.07 o
   0 -12   4        3.79        1.60      1.39 o
   1 -12   4       24.10       20.55      1.89 o
   2 -12   4       56.75       59.51      3.46 o
   3 -12   4       79.11       78.03      5.66 o
   4 -12   4      132.94      127.54      4.52 o
   5 -12   4       24.94       24.04      2.57 o
   6 -12   4       64.55       62.66      3.62 o
   7 -12   4        6.48        7.33      2.31 o
   8 -12   4        1.73        1.66      2.34 o
   9 -12   4        7.29        9.09      2.73 o
  10 -12   4       16.90       18.77      3.80 o
 -11 -11   4        2.70        0.79      5.47 o
 -10 -11   4        0.08        3.21      4.99 o
  -9 -11   4        0.41        0.89      4.84 o
  -8 -11   4        2.42       -0.45      5.15 o
  -7 -11   4        8.34       14.25      3.41 o
  -6 -11   4       18.56       17.09      3.53 o
  -5 -11   4        0.07       -1.60      2.30 o
  -4 -11   4       65.49       68.81      5.86 o
  -3 -11   4        1.56       -1.00      2.08 o
  -2 -11   4       14.76       12.49      3.33 o
  -1 -11   4      166.07      155.64      4.88 o
   0 -11   4       28.00       26.89      2.02 o
   1 -11   4        0.18        1.27      1.12 o
   2 -11   4       28.61       19.82      1.78 o
   3 -11   4        0.89        0.60      1.41 o
   4 -11   4        9.04        2.41      1.49 o
   5 -11   4       47.09       37.79      2.78 o
   6 -11   4       12.43       11.44      2.14 o
   7 -11   4       48.35       50.75      3.33 o
   8 -11   4        1.80        0.19      2.11 o
   9 -11   4       28.40       32.44      3.45 o
  10 -11   4        4.54        2.75      2.50 o
  11 -11   4       16.60       22.39      3.50 o
 -12 -10   4        0.30        4.47      5.68 o
 -11 -10   4        6.31        6.94      5.20 o
 -10 -10   4        0.29       -1.42      4.20 o
  -9 -10   4        0.10        0.16      3.89 o
  -8 -10   4        0.20        5.55      2.93 o
  -7 -10   4       17.10       19.12      3.73 o
  -6 -10   4       47.15       40.89      6.67 o
  -5 -10   4       18.03       20.71      3.42 o
  -4 -10   4        0.87       -2.01      2.01 o
  -3 -10   4        7.73        3.98      1.86 o
  -2 -10   4      227.42      232.58      5.91 o
  -1 -10   4       14.51       10.13      1.41 o
   0 -10   4       49.29       51.18      2.37 o
   1 -10   4        3.29        4.88      1.28 o
   2 -10   4      149.56      142.51      3.53 o
   3 -10   4        0.11        0.76      1.16 o
   4 -10   4       35.97       35.41      2.39 o
   5 -10   4        0.18       -0.31      1.27 o
   6 -10   4       80.51       76.12      3.42 o
   7 -10   4        5.44        5.16      1.81 o
   8 -10   4        0.84        0.94      1.77 o
   9 -10   4        1.36        3.95      2.23 o
  10 -10   4       25.63       31.28      3.36 o
  11 -10   4        0.18        0.69      2.26 o
  12 -10   4       22.09       26.01      3.58 o
 -12  -9   4        1.03        0.95      4.94 o
 -11  -9   4        0.17       -2.42      4.26 o
 -10  -9   4       13.06       16.24      5.83 o
  -9  -9   4       15.16       15.87      5.83 o
  -8  -9   4        3.45        7.09      2.91 o
  -7  -9   4       21.52       15.32      3.24 o
  -6  -9   4        9.97        8.49      3.03 o
  -5  -9   4        0.96        0.89      2.17 o
  -4  -9   4      161.82      160.94     10.67 o
  -3  -9   4       69.20       69.14      2.64 o
  -2  -9   4      183.00      179.92      3.61 o
  -1  -9   4      646.81      630.08      7.89 o
   0  -9   4      386.55      348.50      5.55 o
   1  -9   4      130.55      122.30      5.46 o
   2  -9   4      226.80      197.13      4.37 o
   3  -9   4      634.06      584.93      7.61 o
   4  -9   4      214.64      183.91      4.07 o
   5  -9   4       39.78       47.10      2.58 o
   6  -9   4       21.31       20.77      2.01 o
   7  -9   4      192.10      181.80      5.02 o
   8  -9   4        0.50       -1.47      1.47 o
   9  -9   4       80.72       88.08      4.04 o
  10  -9   4        1.72        0.10      1.90 o
  11  -9   4        0.70       -0.61      2.53 o
  12  -9   4        3.36        4.74      3.91 o
 -12  -8   4        2.07       -3.73      5.15 o
 -11  -8   4        5.23        3.05      4.47 o
 -10  -8   4       20.23       33.01      6.73 o
  -9  -8   4       26.09       25.07      5.99 o
  -8  -8   4       22.98       27.81      3.96 o
  -7  -8   4       29.65       39.29      4.22 o
  -6  -8   4      135.98      132.98      4.68 o
  -5  -8   4      292.61      292.15      6.81 o
  -4  -8   4      133.81      120.78      3.31 o
  -3  -8   4      118.27      110.65      3.12 o
  -2  -8   4     1090.87     1070.65     12.91 o
  -1  -8   4        5.08        6.19      0.87 o
   0  -8   4      321.93      299.80      4.02 o
   1  -8   4        2.23        1.47      0.69 o
   2  -8   4       44.32       41.00      2.43 o
   3  -8   4        2.18        0.49      0.77 o
   4  -8   4      128.90      125.15      2.73 o
   5  -8   4        1.20        0.16      1.05 o
   6  -8   4       38.00       38.01      2.32 o
   7  -8   4        9.05        7.78      1.63 o
   8  -8   4       58.17       63.70      3.88 o
   9  -8   4        5.68        4.92      1.79 o
  10  -8   4       57.54       56.87      3.27 o
  11  -8   4       20.64       21.87      2.81 o
  12  -8   4        4.82        1.32      2.26 o
  13  -8   4        2.38        2.77      2.44 o
 -13  -7   4        0.24       -0.47      5.31 o
 -12  -7   4        4.37        3.73      4.94 o
 -11  -7   4        0.47       -3.94      3.94 o
 -10  -7   4        4.89        3.68      4.26 o
  -9  -7   4       14.64       14.78      3.71 o
  -8  -7   4       67.42       68.41      5.17 o
  -7  -7   4      177.87      170.58      5.29 o
  -6  -7   4      191.11      189.35      5.35 o
  -5  -7   4        1.17        0.03      1.04 o
  -4  -7   4      296.43      278.62      5.04 o
  -3  -7   4       14.86       16.34      1.39 o
  -2  -7   4      313.01      308.00      4.40 o
  -1  -7   4      155.24      135.77      2.35 o
   0  -7   4        6.22        5.26      0.73 o
   1  -7   4       12.22        3.69      0.66 o
   2  -7   4       38.63       33.45      1.65 o
   3  -7   4      125.36      128.21      2.52 o
   4  -7   4       15.13       11.95      0.95 o
   5  -7   4       43.01       44.50      1.64 o
   6  -7   4        0.10        0.70      0.93 o
   7  -7   4       64.68       55.24      2.39 o
   8  -7   4      110.37      116.16      3.79 o
   9  -7   4        0.02       -1.28      1.28 o
  10  -7   4        7.63        6.92      1.81 o
  11  -7   4        5.81        5.83      2.34 o
  12  -7   4       22.94       24.91      2.97 o
  13  -7   4        0.42        2.57      2.93 o
 -13  -6   4        3.07       -2.21      4.94 o
 -12  -6   4        1.20       -1.42      4.52 o
 -11  -6   4        0.41        2.58      4.47 o
 -10  -6   4        7.95        9.78      5.05 o
  -9  -6   4        0.12        0.17      3.81 o
  -8  -6   4        0.04        1.03      1.62 o
  -7  -6   4       76.83       70.27      3.52 o
  -6  -6   4        0.00       -0.06      1.46 o
  -5  -6   4       76.50       68.77      2.48 o
  -4  -6   4        3.83        3.97      0.95 o
  -3  -6   4      136.49      153.25      3.30 o
  -2  -6   4      392.80      425.23      5.29 o
  -1  -6   4       23.13       28.54      1.01 o
   0  -6   4      251.35      248.11      3.21 o
   1  -6   4      397.56      423.00      4.63 o
   2  -6   4      898.64      907.70      8.57 o
   3  -6   4      104.33      109.55      2.14 o
   4  -6   4      245.80      233.09      3.18 o
   5  -6   4      208.71      213.21      3.28 o
   6  -6   4       80.04       65.17      2.07 o
   7  -6   4      403.60      397.01      5.77 o
   8  -6   4       49.80       51.85      2.14 o
   9  -6   4       49.58       50.44      2.67 o
  10  -6   4       32.52       33.98      2.96 o
  11  -6   4        2.75        1.87      1.56 o
  12  -6   4        0.20        0.20      1.95 o
  13  -6   4        2.02        4.85      2.26 o
  14  -6   4        0.35        1.39      2.31 o
 -13  -5   4        5.00        1.68      5.15 o
 -12  -5   4       10.66        9.30      5.31 o
 -11  -5   4        1.46       -3.00      4.20 o
 -10  -5   4        2.33       -2.47      3.47 o
  -9  -5   4        0.15       -1.87      2.49 o
  -8  -5   4        0.06        0.70      1.40 o
  -7  -5   4       43.30       35.25      2.41 o
  -6  -5   4       57.02       51.62      3.54 o
  -5  -5   4       59.12       53.70      2.15 o
  -4  -5   4        4.24        1.44      0.78 o
  -3  -5   4        0.24        1.28      0.72 o
  -2  -5   4      178.54      218.88      3.30 o
  -1  -5   4      116.29      105.98      3.68 o
   0  -5   4        8.15        5.66      0.52 o
   1  -5   4       51.46       62.10      1.55 o
   2  -5   4      114.97      124.76      1.99 o
   3  -5   4     2959.22     3219.47     28.08 o
   4  -5   4       18.81       23.14      1.05 o
   5  -5   4       68.38       66.95      1.82 o
   6  -5   4        4.16        4.11      0.78 o
   7  -5   4       87.38       81.45      2.25 o
   8  -5   4       58.56       53.78      2.35 o
   9  -5   4       23.60       24.10      1.81 o
  10  -5   4       78.81       86.08      4.61 o
  11  -5   4       11.43       10.89      1.92 o
  12  -5   4       14.60       18.72      2.52 o
  13  -5   4        0.00       -0.81      1.92 o
  14  -5   4        4.39        5.42      2.39 o
 -13  -4   4        0.14        7.78      5.41 o
 -12  -4   4        5.74        0.68      4.41 o
 -11  -4   4        0.26        6.46      4.84 o
 -10  -4   4        1.74        5.47      4.31 o
  -9  -4   4       11.67       11.56      2.39 o
  -8  -4   4        0.10        0.48      1.17 o
  -7  -4   4      816.25      805.50     10.56 o
  -6  -4   4      129.64      124.80      2.85 o
  -5  -4   4      282.29      287.92      3.87 o
  -4  -4   4       29.61       22.70      1.16 o
  -3  -4   4       10.90       22.16      1.20 o
  -2  -4   4      662.93      937.28      8.85 o
  -1  -4   4       66.27       82.27      1.85 o
   0  -4   4       26.16       34.96      1.01 o
   1  -4   4       47.21       52.13      1.03 o
   2  -4   4      526.40      514.89      4.77 o
   3  -4   4        1.64        2.56      0.57 o
   4  -4   4       16.21       28.42      0.90 o
   5  -4   4       15.83       16.59      0.77 o
   6  -4   4      194.34      186.19      2.81 o
   7  -4   4       67.48       69.09      1.97 o
   8  -4   4       17.27       15.17      1.87 o
   9  -4   4        5.80        2.48      1.09 o
  10  -4   4      224.55      242.39      7.95 o
  11  -4   4       19.38       20.08      2.09 o
  12  -4   4        1.43        2.18      1.59 o
  13  -4   4        7.27        7.93      2.17 o
  14  -4   4        4.17        4.42      2.28 o
  15  -4   4        0.19        3.31      4.41 o
 -13  -3   4        0.04        5.26      5.57 o
 -12  -3   4       14.93       11.67      5.57 o
 -11  -3   4       13.72       16.98      5.41 o
 -10  -3   4       16.98       19.53      5.82 o
  -9  -3   4        3.48        3.05      1.73 o
  -8  -3   4        3.25        0.65      1.20 o
  -7  -3   4      359.54      374.20      6.24 o
  -6  -3   4      501.77      498.24      5.91 o
  -5  -3   4      201.39      212.46      3.07 o
  -4  -3   4      375.75      347.04      3.99 o
  -3  -3   4      225.97      247.17      2.87 o
  -2  -3   4      206.28      244.10      3.01 o
  -1  -3   4     1167.99     1275.54     10.53 o
   0  -3   4       63.75       64.34      1.12 o
   1  -3   4      459.33      473.14      3.90 o
   2  -3   4       13.29       17.20      0.56 o
   3  -3   4      596.18      609.80      5.30 o
   4  -3   4       13.07       14.66      0.64 o
   5  -3   4     2247.59     2217.11     19.49 o
   6  -3   4       31.15       32.15      1.45 o
   7  -3   4      635.39      642.87      7.29 o
   8  -3   4      118.99      114.93      2.73 o
   9  -3   4      140.52      151.76      3.17 o
  10  -3   4       33.88       35.53      2.87 o
  11  -3   4       46.00       45.19      2.58 o
  12  -3   4        8.16       13.47      1.97 o
  13  -3   4        1.14        3.67      2.03 o
  14  -3   4        0.70        1.79      2.05 o
  15  -3   4        0.71       -2.20      5.15 o
 -13  -2   4        0.12        8.20      5.99 o
 -12  -2   4        0.71        0.47      4.52 o
 -11  -2   4        0.89        0.21      3.94 o
 -10  -2   4        0.14        0.90      2.11 o
  -9  -2   4       23.98       22.22      2.05 o
  -8  -2   4      108.38      109.99      3.82 o
  -7  -2   4      193.82      188.13      4.56 o
  -6  -2   4      168.58      167.37      3.38 o
  -5  -2   4       12.48       15.09      1.12 o
  -4  -2   4       78.57       77.49      1.82 o
  -3  -2   4       58.24       61.62      1.38 o
  -2  -2   4     2746.60     3034.38     22.73 o
  -1  -2   4      200.84      207.32      2.72 o
   0  -2   4       36.80       44.09      0.87 o
   1  -2   4        0.13        0.44      0.30 o
   2  -2   4      456.06      427.45      4.00 o
   3  -2   4       16.27       12.81      0.45 o
   4  -2   4       20.54       10.99      0.57 o
   5  -2   4      127.82      121.36      1.92 o
   6  -2   4      399.72      367.31      4.00 o
   7  -2   4       65.80       61.34      1.44 o
   8  -2   4      361.91      363.17      4.83 o
   9  -2   4      162.98      174.49      3.26 o
  10  -2   4       22.07       21.87      1.50 o
  11  -2   4       43.63       46.70      3.96 o
  12  -2   4        3.96        3.77      1.60 o
  13  -2   4       21.84       27.77      2.56 o
  14  -2   4        5.15        3.93      2.19 o
  15  -2   4        1.49        1.57      2.51 o
 -13  -1   4        0.69        2.52      5.47 o
 -12  -1   4       28.79       26.02      6.73 o
 -11  -1   4        0.58        0.95      4.10 o
 -10  -1   4       33.81       37.01      3.68 o
  -9  -1   4        6.72        4.99      1.71 o
  -8  -1   4      159.45      177.86      4.68 o
  -7  -1   4       80.12       75.74      2.97 o
  -6  -1   4      183.98      188.82      3.43 o
  -5  -1   4      292.64      262.35      3.96 o
  -4  -1   4      318.73      302.36      4.84 o
  -3  -1   4      191.44      189.55      2.58 o
  -2  -1   4      804.80      798.25      7.11 o
  -1  -1   4     1457.83     1399.80     11.39 o
   0  -1   4      134.96      131.37      1.61 o
   1  -1   4       11.57        8.07      0.42 o
   2  -1   4       28.77       29.71      0.56 o
   3  -1   4     1429.19     1489.76     18.73 o
   4  -1   4        1.33        1.67      0.79 o
   5  -1   4       49.67       55.58      1.09 o
   6  -1   4       36.56       36.42      1.02 o
   7  -1   4        2.69        1.94      0.49 o
   8  -1   4       86.26       86.42      1.82 o
   9  -1   4       18.89       19.65      1.14 o
  10  -1   4        6.36        7.46      1.11 o
  11  -1   4        7.71        6.75      1.35 o
  12  -1   4       10.67       14.33      1.89 o
  13  -1   4        9.02        9.81      1.97 o
  14  -1   4       23.80       28.06      3.07 o
  15  -1   4        0.38        0.30      2.42 o
 -13   0   4        1.01       -4.62      4.62 o
 -12   0   4        1.75       -1.52      4.26 o
 -11   0   4       11.51       17.29      5.78 o
 -10   0   4       15.05       17.55      3.11 o
  -9   0   4        1.21        1.78      1.71 o
  -8   0   4       42.41       38.34      2.48 o
  -7   0   4       14.76        9.50      1.76 o
  -6   0   4      233.32      225.10      3.47 o
  -5   0   4       59.59       54.92      1.52 o
  -4   0   4      612.30      637.33      6.44 o
  -3   0   4        8.34        9.15      0.75 o
  -2   0   4      977.06      934.09      7.74 o
  -1   0   4        9.16        5.34      0.53 o
   0   0   4     1844.43     1745.91     19.76 o
   1   0   4        6.64        3.81      0.34 o
   2   0   4     1207.32     1356.94     13.83 o
   3   0   4      600.01      625.76     16.69 o
   4   0   4        2.93        8.44      1.13 o
   5   0   4      202.01      186.89      2.70 o
   6   0   4      220.65      219.74      3.04 o
   7   0   4      227.49      215.62      2.72 o
   8   0   4       90.51       89.30      1.80 o
   9   0   4        1.74        0.03      0.71 o
  10   0   4        0.47       -0.75      0.75 o
  11   0   4        1.70        0.91      0.91 o
  12   0   4        0.63       -1.26      1.26 o
  13   0   4        3.24        4.08      1.80 o
  14   0   4        9.19       12.48      2.46 o
  15   0   4        1.37       -1.26      2.81 o
 -13   1   4        8.36       12.46      6.15 o
 -12   1   4        2.30       -1.16      4.47 o
 -11   1   4       19.06       27.69      4.50 o
 -10   1   4       15.06       12.10      2.85 o
  -9   1   4        5.77        4.52      1.90 o
  -8   1   4        1.05        3.13      1.70 o
  -7   1   4       32.29       24.32      2.03 o
  -6   1   4       17.73       13.90      1.20 o
  -5   1   4       63.33       67.39      2.39 o
  -4   1   4      258.91      286.48      4.62 o
  -3   1   4        3.23        6.18      0.74 o
  -2   1   4      156.98      162.01      2.26 o
  -1   1   4      405.98      377.80      4.01 o
   0   1   4        0.00        0.25      0.35 o
   1   1   4     3530.54     3500.74     28.07 o
   2   1   4       54.71       56.84      1.37 o
   3   1   4    14315.96    14798.02    146.59 o
   4   1   4      368.93      359.57      5.18 o
   5   1   4      164.61      134.47      2.53 o
   6   1   4      312.10      310.17      3.59 o
   7   1   4      550.24      562.88      5.73 o
   8   1   4       27.50       31.88      1.12 o
   9   1   4        0.37        0.51      0.72 o
  10   1   4       11.94       13.47      1.20 o
  11   1   4        3.83        2.35      1.05 o
  12   1   4        4.37        2.99      1.30 o
  13   1   4        0.14        0.33      1.53 o
  14   1   4        0.74       -0.05      1.85 o
  15   1   4        0.09       -1.10      2.15 o
  16   1   4        1.33        2.79      4.52 o
 -13   2   4        2.04       -3.94      5.15 o
 -12   2   4        0.49       -4.57      4.57 o
 -11   2   4       11.52       11.28      4.78 o
 -10   2   4        0.21       -0.10      2.77 o
  -9   2   4       90.21      100.49      5.51 o
  -8   2   4       67.35       65.86      3.18 o
  -7   2   4      230.64      209.52      4.27 o
  -6   2   4      116.30      117.20      3.17 o
  -5   2   4      153.09      145.60      2.61 o
  -4   2   4       89.29       82.38      2.00 o
  -3   2   4      335.77      322.85      4.25 o
  -2   2   4     1414.99     1500.88     12.50 o
  -1   2   4        9.36       10.46      0.66 o
   0   2   4        0.48       -0.06      0.33 o
   1   2   4       93.91       90.28      1.69 o
   2   2   4     3190.30     3432.01     27.54 o
   3   2   4       79.36       77.22      1.21 o
   4   2   4     1302.79     1299.86     13.06 o
   5   2   4       54.67       62.85      1.29 o
   6   2   4      353.26      355.71      5.69 o
   7   2   4       52.87       56.92      1.38 o
   8   2   4      104.33      106.28      2.13 o
   9   2   4       87.09       88.97      2.20 o
  10   2   4       19.64       20.69      1.35 o
  11   2   4       64.40       72.49      2.25 o
  12   2   4        9.33        9.49      2.08 o
  13   2   4        2.59        2.90      1.80 o
  14   2   4        2.22        1.90      2.09 o
  15   2   4        1.49       -2.34      2.34 o
  16   2   4        0.52       -0.47      4.31 o
 -12   3   4       30.27       43.99      8.41 o
 -11   3   4        0.65        3.94      4.41 o
 -10   3   4        2.73        3.48      3.21 o
  -9   3   4       16.08       15.45      2.93 o
  -8   3   4       15.77       18.59      2.15 o
  -7   3   4      399.31      382.63      6.83 o
  -6   3   4       70.01       73.49      2.66 o
  -5   3   4      286.15      279.48      3.97 o
  -4   3   4        7.00        4.14      0.81 o
  -3   3   4       67.51       51.37      1.58 o
  -2   3   4       58.06       63.05      1.49 o
  -1   3   4     2610.12     2654.81     22.06 o
   0   3   4        9.61        9.78      0.67 o
   1   3   4        0.44        0.46      0.68 o
   2   3   4       20.85       17.90      0.67 o
   3   3   4      504.26      508.01      5.32 o
   4   3   4      122.23      113.91      1.62 o
   5   3   4     2543.57     2724.20     23.55 o
   6   3   4      271.15      268.55      3.69 o
   7   3   4        4.32        4.70      0.72 o
   8   3   4       14.07       15.65      1.16 o
   9   3   4        0.16       -0.84      0.84 o
  10   3   4        0.36        0.74      1.00 o
  11   3   4       19.44       15.55      1.86 o
  12   3   4        4.71        6.65      2.15 o
  13   3   4       11.15       10.06      2.39 o
  14   3   4        0.72        4.68      2.07 o
  15   3   4        4.86        5.75      2.76 o
  16   3   4        0.07       -2.00      4.26 o
 -12   4   4       16.56        6.62      6.41 o
 -11   4   4       14.94       26.28      6.78 o
 -10   4   4       16.15       25.57      4.59 o
  -9   4   4        5.17       -0.11      2.76 o
  -8   4   4        5.97        4.10      1.69 o
  -7   4   4      108.42       94.03      3.36 o
  -6   4   4       18.95       19.56      1.70 o
  -5   4   4       24.09       17.40      1.46 o
  -4   4   4       28.41       24.54      1.87 o
  -3   4   4        0.09       -0.28      0.61 o
  -2   4   4       19.63       16.27      1.18 o
  -1   4   4       23.55       27.02      1.10 o
   0   4   4       17.16       14.53      0.90 o
   1   4   4        2.23        2.42      0.68 o
   2   4   4      124.63      106.97      2.19 o
   3   4   4        7.25       12.24      0.63 o
   4   4   4      288.47      348.62      4.44 o
   5   4   4      290.82      308.14      4.73 o
   6   4   4      170.91      179.21      3.70 o
   7   4   4      178.10      171.94      2.85 o
   8   4   4       16.02       15.88      1.26 o
   9   4   4        1.02        1.28      0.97 o
  10   4   4        0.67        1.92      1.05 o
  11   4   4        4.81        7.08      1.81 o
  12   4   4       24.02       23.58      2.69 o
  13   4   4        5.03        2.93      3.29 o
  14   4   4        5.66        6.66      2.59 o
  15   4   4        3.30        2.07      2.16 o
  16   4   4        0.00        7.46      4.94 o
 -12   5   4       39.49       38.21      8.15 o
 -11   5   4        9.54        8.72      5.41 o
 -10   5   4       53.18       69.79      8.51 o
  -9   5   4       18.49       15.22      3.81 o
  -8   5   4       26.71       31.66      3.57 o
  -7   5   4        3.01        3.79      1.86 o
  -6   5   4       14.18       12.41      1.68 o
  -5   5   4      274.52      254.98      6.04 o
  -4   5   4        3.31        1.55      0.79 o
  -3   5   4      349.34      330.16      5.32 o
  -2   5   4       15.73       14.49      1.49 o
  -1   5   4      142.12      153.51      2.67 o
   0   5   4       18.18       15.26      1.02 o
   1   5   4       51.62       48.91      1.36 o
   2   5   4        2.08        2.09      0.63 o
   3   5   4        5.27        2.63      0.53 o
   4   5   4        2.72        1.32      0.58 o
   5   5   4       20.08       20.37      1.42 o
   6   5   4       71.55       69.13      1.84 o
   7   5   4       12.36       15.32      1.26 o
   8   5   4       10.71       12.45      1.31 o
   9   5   4        1.90        1.10      1.21 o
  10   5   4        7.76       12.04      1.52 o
  11   5   4        1.80        1.32      1.73 o
  12   5   4        5.81        3.12      1.98 o
  13   5   4        0.65        0.95      2.70 o
  14   5   4       27.46       23.07      3.42 o
  15   5   4        5.04        3.25      2.30 o
  16   5   4        0.07        1.94      4.47 o
 -11   6   4        8.46       12.82      6.20 o
 -10   6   4        5.31        2.26      4.57 o
  -9   6   4        7.18        5.54      3.23 o
  -8   6   4       12.39        7.49      2.58 o
  -7   6   4        3.78        8.34      1.73 o
  -6   6   4       12.25        6.01      1.51 o
  -5   6   4       58.49       60.69      3.15 o
  -4   6   4      788.47      767.49     12.50 o
  -3   6   4      108.21      106.79      2.98 o
  -2   6   4      240.96      238.94      4.34 o
  -1   6   4        5.67        3.26      0.91 o
   0   6   4       16.49       16.16      1.05 o
   1   6   4       25.42       29.73      1.23 o
   2   6   4       55.48       59.86      1.68 o
   3   6   4       43.58       49.01      1.39 o
   4   6   4        4.90        5.33      0.77 o
   5   6   4       42.58       37.02      1.93 o
   6   6   4        0.06        0.57      0.74 o
   7   6   4        9.01        6.99      1.01 o
   8   6   4       27.65       27.73      1.78 o
   9   6   4       75.78       66.92      2.60 o
  10   6   4       19.54       17.14      2.52 o
  11   6   4        5.57       14.55      2.33 o
  12   6   4        0.17        0.22      1.91 o
  13   6   4       13.90       20.84      3.30 o
  14   6   4        3.50        2.63      2.50 o
  15   6   4        0.29        3.50      2.64 o
 -11   7   4       10.93       10.25      5.68 o
 -10   7   4       12.70       12.93      5.99 o
  -9   7   4        0.00       -3.10      3.10 o
  -8   7   4       10.99        8.59      2.83 o
  -7   7   4       11.10       13.07      4.01 o
  -6   7   4        2.70        1.85      1.56 o
  -5   7   4        6.32        3.67      1.61 o
  -4   7   4       10.09       13.49      1.98 o
  -3   7   4      752.64      711.54      9.65 o
  -2   7   4       33.34       26.66      1.74 o
  -1   7   4       37.35       34.49      1.76 o
   0   7   4       28.16       25.71      1.33 o
   1   7   4       12.23       11.60      1.11 o
   2   7   4       10.06        8.42      0.93 o
   3   7   4      624.15      646.04      7.51 o
   4   7   4      483.52      445.21      5.74 o
   5   7   4       10.13        8.39      1.08 o
   6   7   4      246.03      251.39      4.31 o
   7   7   4       22.38       25.94      1.57 o
   8   7   4       97.72      109.60      3.27 o
   9   7   4       36.16       35.30      3.32 o
  10   7   4       32.41       30.97      2.82 o
  11   7   4        1.61       -0.83      1.73 o
  12   7   4        5.76        1.37      2.25 o
  13   7   4       15.89       15.96      3.04 o
  14   7   4       13.61        8.61      2.95 o
  15   7   4        0.42       -2.63      2.63 o
 -10   8   4        0.08        5.73      5.26 o
  -9   8   4        3.68       -0.32      4.57 o
  -8   8   4       61.07       56.29      5.26 o
  -7   8   4        1.15        4.75      3.55 o
  -6   8   4       34.32       35.28      3.37 o
  -5   8   4        0.41       -1.81      1.81 o
  -4   8   4        5.11        5.69      1.62 o
  -3   8   4       15.58       12.70      2.42 o
  -2   8   4      360.32      358.46      6.13 o
  -1   8   4        3.51        1.16      1.06 o
   0   8   4       33.86       39.23      1.89 o
   1   8   4       94.27       93.41      2.52 o
   2   8   4       72.64       77.53      2.09 o
   3   8   4       10.46       10.60      1.02 o
   4   8   4      375.11      379.84      7.70 o
   5   8   4       90.74       90.48      2.64 o
   6   8   4       32.92       33.36      1.78 o
   7   8   4       12.27       14.19      2.22 o
   8   8   4       22.50       17.74      2.34 o
   9   8   4       67.04       61.68      5.14 o
  10   8   4        7.79        3.91      2.53 o
  11   8   4        2.99       -1.80      1.80 o
  12   8   4       10.56        9.81      2.59 o
  13   8   4        1.21        3.36      2.80 o
  14   8   4        0.66        0.99      2.91 o
  15   8   4        1.08        0.17      2.75 o
 -10   9   4        2.59        7.15      5.52 o
  -9   9   4        3.41        7.78      5.20 o
  -8   9   4       15.71       15.02      3.92 o
  -7   9   4        2.07       -0.85      2.63 o
  -6   9   4        0.57       -0.52      2.05 o
  -5   9   4       87.40       84.20     11.38 o
  -4   9   4       14.58       12.65      3.42 o
  -3   9   4        2.77        1.23      2.11 o
  -2   9   4        9.46       13.96      1.99 o
  -1   9   4      803.35      807.52     10.77 o
   0   9   4      440.05      440.34      6.90 o
   1   9   4      175.55      178.03      4.35 o
   2   9   4      331.04      309.05      5.29 o
   3   9   4       58.58       68.58      2.61 o
   4   9   4        0.03       -1.02      1.02 o
   5   9   4        9.29        9.53      1.68 o
   6   9   4        0.37        1.61      1.41 o
   7   9   4       18.11       21.96      2.52 o
   8   9   4        0.82        3.78      1.88 o
   9   9   4       19.61       18.98      2.63 o
  10   9   4        1.19        2.45      2.02 o
  11   9   4        0.23       -1.22      1.98 o
  12   9   4        3.08        4.37      2.39 o
  13   9   4        0.56        1.73      2.57 o
  14   9   4        7.50        6.94      3.03 o
  15   9   4        0.28        0.10      2.84 o
  -9  10   4        0.10        7.62      5.41 o
  -8  10   4        3.31        0.16      3.34 o
  -7  10   4        3.18        4.14      3.41 o
  -6  10   4        1.87        0.83      4.02 o
  -5  10   4       26.77       36.57      5.78 o
  -4  10   4       38.42       43.76      5.75 o
  -3  10   4        0.81       -0.21      3.23 o
  -2  10   4       21.58       23.66      3.45 o
  -1  10   4       12.17       13.46      2.90 o
   0  10   4       21.53       28.04      2.44 o
   1  10   4        3.06        2.13      1.43 o
   2  10   4       16.23       16.16      1.91 o
   3  10   4       62.47       65.44      3.21 o
   4  10   4        0.51       -1.47      2.07 o
   5  10   4       27.99       30.94      2.48 o
   6  10   4       10.56        8.62      1.84 o
   7  10   4       47.39       42.62      3.39 o
   8  10   4        9.46       11.69      2.49 o
   9  10   4        8.19       12.81      3.01 o
  10  10   4        1.35       -0.30      1.99 o
  11  10   4        0.87       -0.65      2.10 o
  12  10   4        0.01        1.25      2.31 o
  13  10   4        4.47        0.81      2.78 o
  14  10   4        0.22        3.68      2.89 o
  -8  11   4        0.81       -3.21      4.84 o
  -7  11   4       11.28       12.15      4.13 o
  -6  11   4        1.15        1.44      3.32 o
  -5  11   4        2.11       -1.43      2.60 o
  -4  11   4        1.35        5.05      2.86 o
  -3  11   4        0.04        0.58      2.32 o
  -2  11   4        2.46        5.51      2.79 o
  -1  11   4       36.66       34.73      3.99 o
   0  11   4       28.67       32.84      6.81 o
   1  11   4        2.40        2.09      2.24 o
   2  11   4        0.48        0.34      1.40 o
   3  11   4       20.49       21.52      2.36 o
   4  11   4        5.86        7.34      1.90 o
   5  11   4        0.28       -0.38      1.48 o
   6  11   4       41.50       41.35      2.95 o
   7  11   4       34.13       36.25      3.50 o
   8  11   4       45.44       51.37      4.03 o
   9  11   4       14.68       17.89      2.99 o
  10  11   4       11.15        7.85      3.73 o
  11  11   4        3.62        3.79      2.55 o
  12  11   4        0.73       -0.92      2.63 o
  13  11   4        4.49        3.34      2.88 o
  14  11   4        0.70        1.21      3.51 o
  -8  12   4        2.93        3.68      5.36 o
  -7  12   4        0.67        3.47      3.79 o
  -6  12   4       35.80       32.67      5.23 o
  -5  12   4       24.72       36.05      7.36 o
  -4  12   4       70.98       83.13      6.26 o
  -3  12   4        0.08       -1.76      2.69 o
  -2  12   4       44.45       50.04      7.33 o
  -1  12   4        3.37        2.69      2.52 o
   0  12   4        3.42        5.79      2.67 o
   1  12   4        4.13        1.10      2.42 o
   2  12   4       34.53       25.51      3.71 o
   3  12   4        7.48       10.18      6.25 o
   4  12   4       20.39       17.37      2.98 o
   5  12   4        0.40       -1.69      1.69 o
   6  12   4        0.00       -1.38      2.10 o
   7  12   4        7.45        9.47      4.10 o
   8  12   4       23.62       22.76      4.91 o
   9  12   4        1.64        0.42      3.33 o
  10  12   4       12.17        8.62      2.91 o
  11  12   4       10.68       13.61      3.82 o
  12  12   4        0.14        5.73      3.54 o
  13  12   4        0.61        7.37      9.04 o
  -7  13   4        0.97        6.06      4.21 o
  -6  13   4        1.27        1.75      3.90 o
  -5  13   4       18.64       14.40      5.99 o
  -4  13   4       23.91       27.59      6.52 o
  -3  13   4       66.19       79.06      6.62 o
  -2  13   4       10.50        3.96      5.91 o
  -1  13   4       26.95       27.86      4.41 o
   0  13   4        3.10        3.69      2.82 o
   1  13   4        0.06        1.69      2.53 o
   2  13   4       42.51       42.90      4.64 o
   3  13   4        4.67        7.44      2.80 o
   4  13   4       17.83       12.77      3.94 o
   5  13   4        0.31        0.63      3.47 o
   6  13   4       20.28       17.29      5.15 o
   7  13   4        5.91       11.09      7.65 o
   8  13   4        7.23        9.03      3.66 o
   9  13   4       13.62       21.78      4.36 o
  10  13   4        6.50        3.72      9.07 o
  11  13   4        0.00       -2.42      4.05 o
  12  13   4        1.94       11.19      5.52 o
  13  13   4        0.92       -2.37      4.10 o
  -6  14   4        0.59       -4.26      4.26 o
  -5  14   4        1.40        2.73      5.10 o
  -4  14   4        0.11       12.25      5.57 o
  -3  14   4        0.53       -1.60      2.99 o
  -2  14   4        0.45       -2.97      2.97 o
  -1  14   4        3.55        1.63      3.60 o
   0  14   4        8.83       12.46      4.73 o
   1  14   4        0.10       -1.51      2.62 o
   2  14   4       19.03       15.91      3.73 o
   3  14   4        0.00       -1.28      2.47 o
   4  14   4        1.18        4.50      2.86 o
   5  14   4        0.10        4.62      4.20 o
   6  14   4        0.60        3.26      4.10 o
   7  14   4        4.17       -2.89      3.63 o
   8  14   4       38.73       49.88      7.57 o
   9  14   4        0.14       -2.94      2.94 o
  10  14   4        2.40       -2.00      4.26 o
  11  14   4        1.38        4.20      4.78 o
  12  14   4        0.08       -2.47      4.41 o
  -4  15   4        1.70       -1.84      4.36 o
  -3  15   4        0.11        1.47      4.94 o
  -2  15   4       12.85       24.68      7.59 o
  -1  15   4       24.75       33.49      5.83 o
   0  15   4       62.88       72.81     15.19 o
   1  15   4        4.08        4.73      3.89 o
   2  15   4        2.13       -0.86      2.88 o
   3  15   4        6.14        7.40      3.39 o
   4  15   4        1.83        3.31      4.36 o
   5  15   4        2.86        2.15      4.26 o
   6  15   4        6.58        5.99      4.31 o
   7  15   4        1.83       -0.95      4.31 o
   8  15   4        1.51        1.26      4.05 o
   9  15   4        0.66       -2.79      3.94 o
  10  15   4        1.58       -2.94      3.94 o
  11  15   4        0.00        7.31      5.15 o
  -3  16   4        1.94       12.19      6.10 o
  -2  16   4        2.77       -1.73      5.47 o
  -1  16   4        3.67        4.86      4.62 o
   0  16   4        8.76       11.21      4.21 o
   1  16   4        1.92       -0.22      3.81 o
   2  16   4        1.28        1.08      3.28 o
   3  16   4        1.97       -2.58      4.31 o
   4  16   4        4.28        7.88      4.78 o
   5  16   4        2.62       -0.84      4.47 o
   6  16   4        3.97        1.21      4.62 o
   7  16   4        3.13        6.52      4.99 o
   8  16   4        1.02        9.25      5.57 o
   9  16   4        0.31        4.05      5.36 o
  -1  17   4        0.33       -3.84      5.05 o
   0  17   4        3.56        6.15      4.24 o
   1  17   4        0.02        8.88      5.05 o
   2  17   4        2.48        2.84      5.20 o
   3  17   4        0.16        3.42      5.15 o
   4  17   4        0.66        2.00      4.78 o
   5  17   4        0.13       -0.21      4.31 o
   6  17   4        3.80       12.88      5.94 o
   7  17   4        0.16        1.84      4.73 o
   8  17   4        2.89        8.78      5.26 o
  -4 -17   5        0.92       -0.18      3.65 o
  -3 -17   5       12.68       13.73      5.20 o
  -2 -17   5        5.31       10.83      5.99 o
  -1 -17   5        4.96       -0.05      4.94 o
   0 -17   5        1.11       -1.61      3.40 o
   1 -17   5        2.21        1.89      3.88 o
   2 -17   5        4.95        0.25      3.71 o
   3 -17   5       10.72        7.73      5.94 o
  -6 -16   5        0.12        2.73      3.82 o
  -5 -16   5        1.60       10.12      4.11 o
  -4 -16   5        9.12       12.45      4.04 o
  -3 -16   5        0.47        1.49      3.42 o
  -2 -16   5        1.00       -1.94      2.84 o
  -1 -16   5        3.66        1.84      3.17 o
   0 -16   5        0.86        1.00      4.52 o
   1 -16   5       10.40        8.04      4.10 o
   2 -16   5        0.07       -0.54      3.26 o
   3 -16   5        2.43        1.24      3.62 o
   4 -16   5       13.76       16.14      6.96 o
   5 -16   5       21.71       25.57      7.54 o
  -8 -15   5        0.08        1.73      5.26 o
  -7 -15   5        5.62        4.31      5.73 o
  -6 -15   5        2.91        3.94      3.44 o
  -5 -15   5        1.86        2.11      9.12 o
  -4 -15   5        1.08        0.09      9.46 o
  -3 -15   5       11.20        5.50      3.53 o
  -2 -15   5        8.61       13.32      3.86 o
  -1 -15   5       12.75       14.64      4.09 o
   0 -15   5        0.25        3.11      4.26 o
   1 -15   5       41.10       47.83      7.99 o
   2 -15   5        1.74        1.22      3.38 o
   3 -15   5      104.83      101.45      9.67 o
   4 -15   5       23.29       22.34      4.94 o
   5 -15   5       41.90       42.74     10.25 o
   6 -15   5        0.14        3.24      3.72 o
   7 -15   5        3.46        0.42      3.53 o
  -9 -14   5        3.14        3.94      5.78 o
  -8 -14   5        0.38       -4.94      4.94 o
  -7 -14   5        4.42        4.09      6.62 o
  -6 -14   5       14.15       17.86      4.40 o
  -5 -14   5        5.64        3.86      3.24 o
  -4 -14   5        8.73       10.82      3.71 o
  -3 -14   5        8.90       11.15      3.60 o
  -2 -14   5       32.41       39.95      4.88 o
  -1 -14   5        8.93       14.04      8.65 o
   0 -14   5       26.27       30.92      4.65 o
   1 -14   5       16.22       19.17      3.79 o
   2 -14   5        0.50       -2.77      2.77 o
   3 -14   5        6.43        6.49      3.64 o
   4 -14   5       25.32       20.13      5.65 o
   5 -14   5       92.54       89.12      7.33 o
   6 -14   5       31.37       34.05      5.42 o
   7 -14   5        1.65       -2.26      5.52 o
   8 -14   5        0.89        1.60      3.74 o
  -9 -13   5        2.61        0.00      5.10 o
  -8 -13   5        0.85       -3.78      4.62 o
  -7 -13   5        3.32        0.17      3.12 o
  -6 -13   5        2.81       -2.35      2.69 o
  -5 -13   5       38.79       46.79     12.80 o
  -4 -13   5        9.59        5.74      4.02 o
  -3 -13   5       76.20       85.91      6.26 o
  -2 -13   5        0.70        2.40      3.28 o
  -1 -13   5      161.87      171.60     11.43 o
   0 -13   5       44.33       37.33      4.36 o
   1 -13   5      103.33       94.76      6.34 o
   2 -13   5        1.52        1.34      2.08 o
   3 -13   5        7.26        4.65      2.12 o
   4 -13   5        7.54        8.67      2.02 o
   5 -13   5        0.09       -1.67      1.79 o
   6 -13   5       13.27       14.36      2.55 o
   7 -13   5        0.12       -2.12      2.30 o
   8 -13   5        0.04       -0.87      2.68 o
   9 -13   5        1.58        5.81      3.17 o
 -10 -12   5        3.10       -3.52      5.10 o
  -9 -12   5        0.63       -4.26      4.26 o
  -8 -12   5        0.18       -2.05      4.57 o
  -7 -12   5       12.07       12.27      3.95 o
  -6 -12   5        3.69       -0.44      2.92 o
  -5 -12   5        6.15        9.38      3.31 o
  -4 -12   5        3.40        3.37      2.78 o
  -3 -12   5       11.46        8.99      6.88 o
  -2 -12   5        5.69        3.71      2.66 o
  -1 -12   5        1.45        5.15      2.60 o
   0 -12   5       84.46       95.03      4.21 o
   1 -12   5       15.35       14.42      2.24 o
   2 -12   5       92.24       96.65      3.45 o
   3 -12   5       94.39       83.27      3.71 o
   4 -12   5       69.37       72.95      3.62 o
   5 -12   5       94.37       96.95      4.09 o
   6 -12   5        0.01        1.34      1.73 o
   7 -12   5      124.79      135.26      5.81 o
   8 -12   5        0.80       -2.08      2.08 o
   9 -12   5        2.52        1.47      2.37 o
  10 -12   5        0.02       -2.12      2.45 o
 -11 -11   5       13.67       31.01      7.88 o
 -10 -11   5        0.98       -0.42      4.84 o
  -9 -11   5        2.17        3.10      5.15 o
  -8 -11   5        0.89       -0.20      2.89 o
  -7 -11   5        9.23       15.20      3.88 o
  -6 -11   5        2.57        5.03      2.90 o
  -5 -11   5       12.70       10.96      3.27 o
  -4 -11   5        0.04       -0.99      2.11 o
  -3 -11   5       49.22       55.15      6.31 o
  -2 -11   5       28.16       30.30      3.85 o
  -1 -11   5       25.52       26.71      2.52 o
   0 -11   5        0.70        1.64      1.57 o
   1 -11   5        7.55        8.94      1.58 o
   2 -11   5        4.93        4.30      1.29 o
   3 -11   5        0.27       -0.54      1.13 o
   4 -11   5        2.28        3.52      1.61 o
   5 -11   5        4.66        3.48      1.62 o
   6 -11   5      133.50      136.26      5.10 o
   7 -11   5        1.21        0.94      1.70 o
   8 -11   5       94.74       90.68      4.58 o
   9 -11   5        0.88       -0.72      2.20 o
  10 -11   5        8.09       10.45      2.77 o
  11 -11   5        2.41        3.69      2.48 o
 -11 -10   5        1.30        6.46      6.15 o
 -10 -10   5        1.07       -1.26      4.94 o
  -9 -10   5        0.23        2.73      4.94 o
  -8 -10   5        0.45        0.04      2.84 o
  -7 -10   5        4.08        2.87      2.90 o
  -6 -10   5       24.02       23.32      7.88 o
  -5 -10   5       25.15       28.35      4.97 o
  -4 -10   5      107.60      111.78      6.09 o
  -3 -10   5        0.36       -1.76      1.76 o
  -2 -10   5        2.18        2.79      1.48 o
  -1 -10   5       95.83      100.65      3.83 o
   0 -10   5       62.20       61.79      2.58 o
   1 -10   5       84.24       92.99      3.10 o
   2 -10   5       13.56       15.06      2.54 o
   3 -10   5        4.66        7.09      1.38 o
   4 -10   5        8.00        2.74      1.35 o
   5 -10   5       56.93       51.06      2.81 o
   6 -10   5       12.17       15.40      2.06 o
   7 -10   5        1.09        0.62      1.59 o
   8 -10   5        1.95        2.04      1.67 o
   9 -10   5       28.55       26.44      3.14 o
  10 -10   5        6.27        4.47      2.41 o
  11 -10   5       15.32        9.90      2.65 o
  12 -10   5        0.10        0.18      2.52 o
 -12  -9   5        0.58        5.05      5.15 o
 -11  -9   5        0.82        4.73      5.10 o
 -10  -9   5        0.80        0.79      4.57 o
  -9  -9   5        4.28       13.14      5.68 o
  -8  -9   5        1.89        1.31      5.12 o
  -7  -9   5        0.30       -0.08      3.86 o
  -6  -9   5        4.14        6.95      2.73 o
  -5  -9   5       93.38       78.66      5.26 o
  -4  -9   5        0.62        4.88      2.36 o
  -3  -9   5      179.16      179.27      5.12 o
  -2  -9   5      671.08      641.20     11.11 o
  -1  -9   5       59.04       59.49      2.31 o
   0  -9   5        1.27       -1.07      1.07 o
   1  -9   5      147.14      135.82      3.60 o
   2  -9   5       98.00       87.06      2.72 o
   3  -9   5      248.51      222.63      4.41 o
   4  -9   5      563.39      545.09      8.05 o
   5  -9   5       77.31       75.59      3.19 o
   6  -9   5       91.83      107.59      3.68 o
   7  -9   5        5.38        3.15      1.49 o
   8  -9   5      132.13      141.14      6.37 o
   9  -9   5        0.75       -0.06      1.59 o
  10  -9   5       25.86       25.56      2.89 o
  11  -9   5        0.91       -0.69      2.09 o
  12  -9   5        2.58        1.74      2.36 o
 -12  -8   5        1.39        4.26      5.89 o
 -11  -8   5        5.44        6.99      5.31 o
 -10  -8   5        0.21        2.37      4.73 o
  -9  -8   5        9.88        3.78      4.89 o
  -8  -8   5        9.64       16.46      3.68 o
  -7  -8   5       29.22       18.99      3.94 o
  -6  -8   5        0.24        0.28      2.30 o
  -5  -8   5        3.17        4.10      4.97 o
  -4  -8   5        1.29        4.08      1.91 o
  -3  -8   5      171.33      162.18      3.86 o
  -2  -8   5      190.56      187.27      4.53 o
  -1  -8   5      198.40      200.01      3.18 o
   0  -8   5      584.38      548.35      6.17 o
   1  -8   5       78.09       75.67      2.22 o
   2  -8   5       28.30       25.30      1.58 o
   3  -8   5       19.55       19.29      1.28 o
   4  -8   5       27.41       23.10      1.30 o
   5  -8   5      666.32      592.52      8.51 o
   6  -8   5        6.01        3.33      1.56 o
   7  -8   5      204.24      209.54      5.05 o
   8  -8   5        0.08        0.42      1.36 o
   9  -8   5      199.39      200.14      5.99 o
  10  -8   5       13.79       16.83      2.28 o
  11  -8   5       53.44       49.49      4.40 o
  12  -8   5        1.63       -0.98      2.10 o
  13  -8   5        4.14        0.62      2.34 o
 -12  -7   5        0.73        5.26      6.04 o
 -11  -7   5        1.31        7.36      5.62 o
 -10  -7   5        1.35        0.32      4.47 o
  -9  -7   5        0.47        1.46      7.73 o
  -8  -7   5        2.14        1.63      2.64 o
  -7  -7   5       33.04       23.77      3.71 o
  -6  -7   5        0.86       -0.49      2.84 o
  -5  -7   5       29.58       35.52      2.59 o
  -4  -7   5       37.90       41.66      2.55 o
  -3  -7   5      431.58      421.99      6.55 o
  -2  -7   5        0.45        0.38      0.60 o
  -1  -7   5     1159.78     1123.45     11.44 o
   0  -7   5     1455.79     1412.99     12.88 o
   1  -7   5      493.76      478.49      6.85 o
   2  -7   5        0.27       -0.62      0.62 o
   3  -7   5        0.58        0.49      0.66 o
   4  -7   5        5.56        7.99      0.93 o
   5  -7   5        9.82        5.87      0.99 o
   6  -7   5       35.05       37.15      1.76 o
   7  -7   5        1.53        2.41      1.02 o
   8  -7   5       35.75       39.04      2.45 o
   9  -7   5        9.64       11.21      2.28 o
  10  -7   5       25.99       28.60      2.43 o
  11  -7   5        8.14        7.86      2.11 o
  12  -7   5        4.39        3.82      2.07 o
  13  -7   5       13.86       11.55      3.42 o
  14  -7   5        0.00        3.05      4.41 o
 -12  -6   5        0.15        6.78      5.26 o
 -11  -6   5        0.63       -3.47      3.47 o
 -10  -6   5        4.15       -2.05      3.94 o
  -9  -6   5        0.42       -0.38      2.51 o
  -8  -6   5       11.94       13.00      3.24 o
  -7  -6   5       12.94       12.65      3.04 o
  -6  -6   5        9.51        7.41      2.22 o
  -5  -6   5       70.12       66.52      2.60 o
  -4  -6   5       30.17       35.52      2.03 o
  -3  -6   5      127.15      112.06      2.92 o
  -2  -6   5      201.67      196.61      3.57 o
  -1  -6   5      447.22      479.06      5.76 o
   0  -6   5     1149.07     1141.35     11.09 o
   1  -6   5      909.03      956.52      9.38 o
   2  -6   5       32.95       33.87      1.27 o
   3  -6   5      152.25      124.01      2.28 o
   4  -6   5        0.03       -0.47      0.59 o
   5  -6   5      281.45      293.02      4.06 o
   6  -6   5        8.17        4.61      1.20 o
   7  -6   5      160.96      159.10      3.57 o
   8  -6   5       23.79       25.56      1.62 o
   9  -6   5        7.99       11.37      1.69 o
  10  -6   5        6.65       10.63      1.75 o
  11  -6   5        1.31        3.54      1.61 o
  12  -6   5        0.26        2.04      1.84 o
  13  -6   5        7.00       11.30      3.29 o
  14  -6   5        0.65       -2.30      2.30 o
 -13  -5   5        0.50       -1.31      5.15 o
 -12  -5   5        1.76       -0.37      4.62 o
 -11  -5   5       12.64       13.61      5.89 o
 -10  -5   5        0.09        1.16      4.31 o
  -9  -5   5       73.22       75.86      5.67 o
  -8  -5   5        5.41        0.88      2.73 o
  -7  -5   5       10.81       16.17      1.93 o
  -6  -5   5       83.59       85.02      3.27 o
  -5  -5   5      116.87      107.19      2.83 o
  -4  -5   5      161.81      144.30      3.38 o
  -3  -5   5       60.16       63.16      2.13 o
  -2  -5   5      154.78      173.76      3.34 o
  -1  -5   5       13.50       14.81      0.90 o
   0  -5   5       74.84       87.24      2.03 o
   1  -5   5      161.12      174.77      2.32 o
   2  -5   5      339.32      329.32      3.98 o
   3  -5   5       41.40       38.82      1.23 o
   4  -5   5      653.66      652.65      7.35 o
   5  -5   5       91.57       88.10      1.75 o
   6  -5   5      891.93      862.39      9.49 o
   7  -5   5       83.42       79.87      2.17 o
   8  -5   5      775.67      786.99      9.27 o
   9  -5   5       74.39       73.94      2.54 o
  10  -5   5       53.98       54.79      2.73 o
  11  -5   5       29.00       29.53      2.37 o
  12  -5   5        0.80       -0.91      1.61 o
  13  -5   5        6.19        7.68      2.23 o
  14  -5   5        0.27        0.01      2.02 o
 -13  -4   5        0.17       -2.21      4.68 o
 -12  -4   5        0.01       -0.21      4.73 o
 -11  -4   5       18.21       28.43      6.73 o
 -10  -4   5        4.78       -1.42      3.68 o
  -9  -4   5        1.88        6.34      2.76 o
  -8  -4   5       54.05       62.88      5.10 o
  -7  -4   5       16.22       20.04      1.83 o
  -6  -4   5      125.27      130.43      3.25 o
  -5  -4   5        4.68        1.05      1.16 o
  -4  -4   5      106.04      107.95      2.33 o
  -3  -4   5       15.88       16.00      0.89 o
  -2  -4   5      627.93      626.92      6.77 o
  -1  -4   5        0.34        2.25      0.41 o
   0  -4   5      117.05       98.65      1.58 o
   1  -4   5      814.77      811.87      6.42 o
   2  -4   5       52.59       50.52      1.33 o
   3  -4   5      606.66      624.08      6.01 o
   4  -4   5        1.48        3.30      0.48 o
   5  -4   5      685.45      739.27      7.38 o
   6  -4   5       20.68       24.19      1.03 o
   7  -4   5      398.50      391.13      5.10 o
   8  -4   5        3.18        3.20      0.90 o
   9  -4   5      517.39      512.90      6.75 o
  10  -4   5        7.94       11.92      1.36 o
  11  -4   5       16.96       12.95      1.85 o
  12  -4   5        7.15        2.92      1.64 o
  13  -4   5        1.85        4.76      1.97 o
  14  -4   5        0.27        2.66      2.09 o
  15  -4   5        0.06        0.20      3.31 o
 -13  -3   5        1.74       -1.73      4.68 o
 -12  -3   5        0.03       -3.63      3.63 o
 -11  -3   5        1.59        2.15      4.15 o
 -10  -3   5        1.30       -1.16      3.84 o
  -9  -3   5        3.80        4.92      2.55 o
  -8  -3   5        5.66        3.96      1.76 o
  -7  -3   5        9.86       10.98      1.49 o
  -6  -3   5      518.43      517.49      7.66 o
  -5  -3   5      172.09      166.37      3.08 o
  -4  -3   5      288.25      305.98      4.48 o
  -3  -3   5      216.72      199.60      3.03 o
  -2  -3   5     1472.00     1626.01     14.98 o
  -1  -3   5      747.73      729.93      6.53 o
   0  -3   5      298.23      277.83      2.99 o
   1  -3   5      372.64      383.00      3.70 o
   2  -3   5      721.80      715.65      6.18 o
   3  -3   5       39.10       43.11      0.98 o
   4  -3   5     2522.61     2669.21     21.95 o
   5  -3   5       59.82       63.96      1.35 o
   6  -3   5      361.14      367.20      4.10 o
   7  -3   5       16.44       16.23      0.88 o
   8  -3   5       22.41       22.15      1.19 o
   9  -3   5        0.41        1.07      0.90 o
  10  -3   5       37.75       39.55      1.81 o
  11  -3   5        0.00        0.72      1.33 o
  12  -3   5        0.02       -0.31      1.48 o
  13  -3   5       10.63       10.33      2.52 o
  14  -3   5        2.82        2.55      2.05 o
  15  -3   5       10.75        9.77      3.03 o
 -13  -2   5        0.00        4.20      5.41 o
 -12  -2   5        2.54        0.26      4.47 o
 -11  -2   5        5.98       11.46      5.05 o
 -10  -2   5       42.18       37.89      6.88 o
  -9  -2   5        0.19       -2.09      2.09 o
  -8  -2   5        9.10       15.27      1.75 o
  -7  -2   5      230.01      234.52      4.86 o
  -6  -2   5       23.19       24.60      1.83 o
  -5  -2   5       89.72       95.55      2.64 o
  -4  -2   5        0.07       -0.03      0.73 o
  -3  -2   5        3.01        2.48      0.65 o
  -2  -2   5        6.13       13.02      0.84 o
  -1  -2   5       46.68       46.01      1.42 o
   0  -2   5       81.52       84.70      1.47 o
   1  -2   5      257.96      279.29      3.27 o
   2  -2   5       24.43       24.23      0.69 o
   3  -2   5       91.84       84.34      1.22 o
   4  -2   5      140.33      153.28      2.14 o
   5  -2   5      126.10      113.27      2.23 o
   6  -2   5      215.24      218.35      3.14 o
   7  -2   5      210.23      205.05      2.66 o
   8  -2   5      117.15      106.05      2.38 o
   9  -2   5        3.93        2.75      0.85 o
  10  -2   5      125.82      124.12      2.84 o
  11  -2   5       48.00       50.09      2.19 o
  12  -2   5        4.10        2.60      1.47 o
  13  -2   5        0.23       -0.64      1.53 o
  14  -2   5        3.61        5.22      2.08 o
  15  -2   5        0.12       -0.71      2.11 o
 -13  -1   5        0.30        1.16      5.10 o
 -12  -1   5        5.95        4.52      5.15 o
 -11  -1   5        4.82       -2.05      4.15 o
 -10  -1   5        0.16        0.11      3.99 o
  -9  -1   5       41.04       47.48      4.22 o
  -8  -1   5        0.22       -1.29      1.29 o
  -7  -1   5      257.83      249.23      5.49 o
  -6  -1   5      124.05      128.23      3.77 o
  -5  -1   5       12.40       11.42      1.30 o
  -4  -1   5      377.43      342.12      5.37 o
  -3  -1   5      488.70      465.02      5.54 o
  -2  -1   5      783.61      746.32      7.70 o
  -1  -1   5      591.32      618.97      5.74 o
   0  -1   5     1215.39     1262.98     10.80 o
   1  -1   5        1.88        0.38      0.34 o
   2  -1   5     1335.77     1410.46     11.70 o
   3  -1   5       36.96       34.75      0.87 o
   4  -1   5        3.19        3.53      0.99 o
   5  -1   5        3.80        4.58      1.16 o
   6  -1   5        5.38        6.25      0.59 o
   7  -1   5       84.62       82.19      1.53 o
   8  -1   5        0.73        0.45      0.52 o
   9  -1   5        4.47        6.58      0.81 o
  10  -1   5        0.40       -0.37      0.82 o
  11  -1   5       19.36       20.15      2.24 o
  12  -1   5       10.27       13.49      2.45 o
  13  -1   5       15.66       10.06      1.90 o
  14  -1   5        1.32        1.72      1.96 o
  15  -1   5        3.82        3.04      2.24 o
 -12   0   5        5.68        1.42      5.10 o
 -11   0   5        3.31        2.63      4.41 o
 -10   0   5        3.37        7.57      4.78 o
  -9   0   5        7.43       10.14      2.95 o
  -8   0   5        3.61        3.25      1.59 o
  -7   0   5        1.10        0.68      1.28 o
  -6   0   5        7.54        6.57      1.61 o
  -5   0   5      232.93      211.29      4.19 o
  -4   0   5      166.64      160.85      3.41 o
  -3   0   5      378.28      389.64      5.19 o
  -2   0   5      686.61      675.09      6.69 o
  -1   0   5      770.71      765.96      8.23 o
   0   0   5       22.18       22.50      1.06 o
   1   0   5     4739.61     4883.62     35.23 o
   2   0   5        0.44        0.33      0.31 o
   3   0   5      194.04      156.91      1.96 o
   4   0   5       10.82        9.80      1.52 o
   5   0   5      977.08     1017.13     18.16 o
   6   0   5       24.73       24.37      0.87 o
   7   0   5       56.07       55.08      1.37 o
   8   0   5        2.70        2.83      0.54 o
   9   0   5        0.03       -0.02      0.65 o
  10   0   5       70.80       72.31      2.07 o
  11   0   5        3.95        5.67      0.99 o
  12   0   5        0.02       -0.86      1.31 o
  13   0   5        6.66       11.05      1.95 o
  14   0   5        1.81       -2.17      2.17 o
  15   0   5        2.21        1.00      2.34 o
  16   0   5        0.23       -1.58      3.89 o
 -12   1   5        0.84        2.89      5.36 o
 -11   1   5       14.92       18.03      6.04 o
 -10   1   5        2.07        4.58      3.07 o
  -9   1   5        7.85        3.86      2.75 o
  -8   1   5        3.36        3.70      1.65 o
  -7   1   5        4.52        6.61      1.57 o
  -6   1   5        6.52        7.35      1.56 o
  -5   1   5      208.12      200.86      4.41 o
  -4   1   5      177.49      185.73      3.12 o
  -3   1   5        1.88        3.33      0.82 o
  -2   1   5      521.36      492.32      6.01 o
  -1   1   5      165.87      174.98      3.10 o
   0   1   5       19.78       27.12      0.98 o
   1   1   5       37.44       36.79      0.95 o
   2   1   5       85.05       90.54      1.85 o
   3   1   5        1.02       -0.18      0.34 o
   4   1   5      769.80      807.55      9.55 o
   5   1   5     1014.51     1008.86     20.07 o
   6   1   5      699.52      677.70      8.39 o
   7   1   5      408.17      399.86      5.01 o
   8   1   5       72.04       74.78      1.50 o
   9   1   5      266.55      259.17      3.86 o
  10   1   5       33.89       34.17      1.51 o
  11   1   5       42.10       37.30      2.08 o
  12   1   5        6.18        5.87      1.36 o
  13   1   5        0.08       -1.20      1.20 o
  14   1   5        0.76        1.35      1.67 o
  15   1   5        1.54        0.45      2.01 o
  16   1   5        0.01       -3.94      3.94 o
 -12   2   5       23.74       28.12      7.78 o
 -11   2   5        0.65        2.15      4.89 o
 -10   2   5       16.29       14.96      6.39 o
  -9   2   5        0.02       -2.48      3.65 o
  -8   2   5       54.37       59.94      3.58 o
  -7   2   5        4.16        1.92      1.56 o
  -6   2   5       55.75       53.74      2.27 o
  -5   2   5       18.93       21.38      1.38 o
  -4   2   5       72.72       67.66      1.94 o
  -3   2   5      465.15      449.09      6.34 o
  -2   2   5      131.98      144.08      2.54 o
  -1   2   5       32.65       23.57      1.13 o
   0   2   5      115.45      123.97      2.16 o
   1   2   5      916.79      898.60      8.46 o
   2   2   5        0.05       -0.38      0.38 o
   3   2   5      755.35      833.40      8.13 o
   4   2   5       21.94       19.88      1.08 o
   5   2   5     4987.92     5159.01     47.00 o
   6   2   5      508.49      496.96      5.63 o
   7   2   5      545.06      543.19      5.76 o
   8   2   5      172.72      167.42      2.40 o
   9   2   5      291.27      289.56      3.85 o
  10   2   5        6.98        6.66      0.90 o
  11   2   5        0.01        0.44      0.83 o
  12   2   5       23.62       19.10      1.84 o
  13   2   5        2.71        3.70      1.84 o
  14   2   5       10.00        9.43      2.34 o
  15   2   5        1.27       -0.93      2.29 o
  16   2   5        0.00        2.15      4.05 o
 -12   3   5        0.01        3.52      5.89 o
 -11   3   5        5.58       13.66      5.78 o
 -10   3   5        1.32        0.29      2.98 o
  -9   3   5        1.14       -2.07      2.66 o
  -8   3   5        0.16        0.71      2.86 o
  -7   3   5       30.86       27.45      2.56 o
  -6   3   5       44.03       37.99      2.11 o
  -5   3   5       74.28       74.18      4.08 o
  -4   3   5      192.39      170.55      4.48 o
  -3   3   5       43.99       37.88      1.69 o
  -2   3   5      611.05      572.87      6.48 o
  -1   3   5       93.78      116.86      2.38 o
   0   3   5     5516.02     5697.92     48.63 o
   1   3   5      248.30      265.27      3.27 o
   2   3   5     4284.73     4333.26     36.96 o
   3   3   5      811.49      810.45      8.83 o
   4   3   5     4507.43     4691.66     42.43 o
   5   3   5       34.92       34.29      1.07 o
   6   3   5       27.24       27.19      0.99 o
   7   3   5        9.36        8.60      0.75 o
   8   3   5        9.83        7.63      0.83 o
   9   3   5        2.17        3.68      0.95 o
  10   3   5       15.51        8.50      1.19 o
  11   3   5        0.01       -1.00      1.00 o
  12   3   5        6.42        7.65      1.89 o
  13   3   5        1.03       -0.39      1.75 o
  14   3   5        6.62        4.77      2.77 o
  15   3   5        0.82       -1.34      2.06 o
  16   3   5        0.66       -2.52      3.78 o
 -12   4   5        1.39       -1.58      5.05 o
 -11   4   5        9.51        2.47      5.26 o
 -10   4   5        8.12        5.78      5.10 o
  -9   4   5        8.80        4.27      3.27 o
  -8   4   5       17.32       12.32      2.70 o
  -7   4   5      170.05      148.53      4.96 o
  -6   4   5       29.94       27.24      2.43 o
  -5   4   5        0.13       -0.96      0.96 o
  -4   4   5        2.42        1.45      0.94 o
  -3   4   5      227.61      204.71      3.98 o
  -2   4   5      171.10      173.36      3.44 o
  -1   4   5       71.28      106.91      2.93 o
   0   4   5       88.19       99.64      2.00 o
   1   4   5      820.00      834.44      8.81 o
   2   4   5       85.60       89.15      1.68 o
   3   4   5      491.36      497.94      6.05 o
   4   4   5      366.63      373.81      5.26 o
   5   4   5       20.47       24.68      0.95 o
   6   4   5       29.16       24.88      1.10 o
   7   4   5       22.02       23.94      1.15 o
   8   4   5       65.54       59.96      1.98 o
   9   4   5       24.41       24.63      1.49 o
  10   4   5       51.13       46.96      2.06 o
  11   4   5        0.42        0.18      1.05 o
  12   4   5        5.39        5.33      1.99 o
  13   4   5        4.26        3.16      2.99 o
  14   4   5       37.92       37.90      3.43 o
  15   4   5        0.59        2.69      2.18 o
  16   4   5        0.02        1.26      4.36 o
 -11   5   5        1.29        9.93      6.15 o
 -10   5   5        8.03       17.29      6.36 o
  -9   5   5       13.53        8.45      3.50 o
  -8   5   5       39.06       34.94      6.60 o
  -7   5   5       71.43       62.54      4.83 o
  -6   5   5      353.05      330.29      6.49 o
  -5   5   5        7.96       10.46      1.88 o
  -4   5   5      213.88      195.19      4.53 o
  -3   5   5        3.14        0.44      1.01 o
  -2   5   5       25.60       29.01      1.60 o
  -1   5   5      164.18      168.86      2.94 o
   0   5   5       10.52       12.34      0.92 o
   1   5   5        4.30        5.79      0.71 o
   2   5   5        2.77        6.21      0.78 o
   3   5   5       72.51       75.91      1.75 o
   4   5   5      331.55      375.84      5.01 o
   5   5   5        0.05        0.74      0.62 o
   6   5   5        0.25        0.17      0.63 o
   7   5   5       40.19       41.33      1.69 o
   8   5   5       65.07       68.03      2.31 o
   9   5   5      157.74      164.04      3.68 o
  10   5   5        3.80        2.84      1.17 o
  11   5   5       80.82       87.59      3.93 o
  12   5   5        2.64        0.57      2.76 o
  13   5   5        7.20       10.37      2.39 o
  14   5   5        7.61       11.97      2.69 o
  15   5   5        2.80        4.82      3.52 o
  16   5   5        1.04       -1.05      4.10 o
 -11   6   5       11.07       12.93      6.36 o
 -10   6   5       23.50       26.96      7.25 o
  -9   6   5        0.91        5.62      4.73 o
  -8   6   5       19.49       12.21      9.17 o
  -7   6   5       22.22       25.10      2.84 o
  -6   6   5        8.93        7.67      2.01 o
  -5   6   5       55.96       67.75      3.41 o
  -4   6   5        9.70       10.97      1.85 o
  -3   6   5      153.99      153.26      3.71 o
  -2   6   5        3.28        0.64      0.84 o
  -1   6   5      560.83      564.11      7.71 o
   0   6   5       42.81       43.68      1.68 o
   1   6   5      428.90      434.21      5.27 o
   2   6   5       55.74       42.64      1.49 o
   3   6   5        0.17        0.33      0.60 o
   4   6   5       10.86       10.10      1.38 o
   5   6   5       41.86       45.77      1.66 o
   6   6   5        9.58        7.43      0.94 o
   7   6   5       19.13       21.22      1.49 o
   8   6   5        1.84        4.57      1.14 o
   9   6   5       49.21       47.63      2.19 o
  10   6   5        5.60        5.39      1.56 o
  11   6   5        9.63        8.37      2.06 o
  12   6   5        5.27        2.75      2.01 o
  13   6   5       20.95       20.27      4.42 o
  14   6   5        9.90        9.84      2.66 o
  15   6   5        3.48        1.94      3.81 o
  16   6   5        1.14       -4.15      4.15 o
 -10   7   5        0.40       14.19      5.73 o
  -9   7   5        6.63        5.68      4.99 o
  -8   7   5        2.99        3.00      4.41 o
  -7   7   5       15.60       17.24      2.77 o
  -6   7   5        9.82        7.89      2.27 o
  -5   7   5       12.72        7.96      2.74 o
  -4   7   5        3.68        3.69      1.46 o
  -3   7   5        1.06        0.61      1.33 o
  -2   7   5      532.65      501.41      7.48 o
  -1   7   5       42.71       42.39      1.99 o
   0   7   5       91.68       99.74      2.60 o
   1   7   5       58.30       54.94      1.76 o
   2   7   5      501.44      512.78      6.86 o
   3   7   5       43.68       44.13      2.16 o
   4   7   5        0.05        0.24      0.81 o
   5   7   5       72.20       67.40      2.15 o
   6   7   5       48.18       48.86      1.87 o
   7   7   5       46.54       48.20      2.66 o
   8   7   5        3.53        3.75      1.21 o
   9   7   5        0.35        1.18      1.34 o
  10   7   5        6.65       10.07      2.08 o
  11   7   5        3.49        3.69      1.83 o
  12   7   5        4.34        2.98      2.07 o
  13   7   5        2.87        1.04      2.21 o
  14   7   5        7.15        8.94      2.73 o
  15   7   5        0.01       -2.50      2.50 o
 -10   8   5        0.02        3.26      4.94 o
  -9   8   5        2.85        5.62      5.05 o
  -8   8   5       16.10       26.86      6.62 o
  -7   8   5       60.11       57.96      5.16 o
  -6   8   5       64.97       60.42      4.16 o
  -5   8   5       33.01       34.98      4.04 o
  -4   8   5       16.66       14.77      3.09 o
  -3   8   5      224.32      226.76      8.29 o
  -2   8   5       15.08       15.99      1.68 o
  -1   8   5       44.10       48.15      2.58 o
   0   8   5        5.18        5.60      1.14 o
   1   8   5       37.98       40.49      1.80 o
   2   8   5       61.69       58.94      2.66 o
   3   8   5       32.21       35.54      1.52 o
   4   8   5      147.85      147.87      3.80 o
   5   8   5      433.05      437.84     10.61 o
   6   8   5      102.08      110.26      2.91 o
   7   8   5        2.77        3.29      1.40 o
   8   8   5       13.50       17.08      2.28 o
   9   8   5       57.60       55.09      6.62 o
  10   8   5        9.67       10.45      2.17 o
  11   8   5        1.46       -0.67      1.78 o
  12   8   5        0.27       -0.04      2.26 o
  13   8   5        3.73        3.77      2.49 o
  14   8   5        7.24       10.52      3.03 o
  15   8   5        0.11       -0.53      2.71 o
  -9   9   5        0.51       -4.36      4.36 o
  -8   9   5        0.14        2.26      4.78 o
  -7   9   5        5.01        2.21      3.16 o
  -6   9   5       27.79       32.75      3.60 o
  -5   9   5        0.01        4.14      2.77 o
  -4   9   5        3.73        3.66      2.56 o
  -3   9   5        4.39        3.42      2.36 o
  -2   9   5       37.28       36.42      3.81 o
  -1   9   5      241.91      240.62      6.14 o
   0   9   5     1028.43     1024.40     15.88 o
   1   9   5      472.13      447.95      8.63 o
   2   9   5      111.61      110.43      3.92 o
   3   9   5      251.04      230.80      5.64 o
   4   9   5      183.08      182.70      5.99 o
   5   9   5       24.89       21.31      2.05 o
   6   9   5        0.63        2.94      1.40 o
   7   9   5        6.87        5.32      1.87 o
   8   9   5       25.35       23.66      2.65 o
   9   9   5        1.15       -0.66      1.77 o
  10   9   5        0.32       -1.53      1.69 o
  11   9   5        1.61        2.61      2.36 o
  12   9   5        1.59        2.16      2.26 o
  13   9   5        0.87       -1.85      2.33 o
  14   9   5        0.93       -0.78      2.51 o
  15   9   5        0.14        2.12      3.92 o
  -9  10   5        3.59        0.21      4.84 o
  -8  10   5        1.15        2.58      4.73 o
  -7  10   5        0.29       -2.90      2.90 o
  -6  10   5        4.49       -0.69      2.94 o
  -5  10   5        0.60        0.92      2.67 o
  -4  10   5        6.87        6.52      2.95 o
  -3  10   5       24.77       32.09      6.28 o
  -2  10   5       55.42       54.13      4.61 o
  -1  10   5       50.35       39.44      3.99 o
   0  10   5        2.69        6.50      2.41 o
   1  10   5      241.65      239.86      6.18 o
   2  10   5       42.21       38.04      2.71 o
   3  10   5       35.27       32.40      2.55 o
   4  10   5        6.27        4.64      2.31 o
   5  10   5        6.52        6.43      1.74 o
   6  10   5       18.94       15.24      2.53 o
   7  10   5        0.10        0.33      1.85 o
   8  10   5       58.65       55.63      3.82 o
   9  10   5        2.06        4.98      2.12 o
  10  10   5        0.61        1.94      2.03 o
  11  10   5        0.93        1.02      2.37 o
  12  10   5        0.52       -1.73      2.39 o
  13  10   5        0.58       -2.23      2.23 o
  14  10   5        4.73        5.80      3.04 o
  -8  11   5       32.67       31.48      7.62 o
  -7  11   5        2.00        4.10      3.84 o
  -6  11   5       13.44       14.32      4.19 o
  -5  11   5       15.26        9.12      3.51 o
  -4  11   5       49.05       47.45      5.10 o
  -3  11   5        0.57       -2.29      2.29 o
  -2  11   5        0.99       -1.67      3.99 o
  -1  11   5        6.41        7.12      2.71 o
   0  11   5        5.03        6.42      3.73 o
   1  11   5       46.83       50.05      4.42 o
   2  11   5        1.12       -0.05      1.55 o
   3  11   5        2.86        3.93      2.19 o
   4  11   5        0.09       -1.56      1.56 o
   5  11   5        2.23        2.40      1.68 o
   6  11   5        0.01       -1.74      1.84 o
   7  11   5        3.85        4.55      2.25 o
   8  11   5        6.46        6.94      2.50 o
   9  11   5       59.83       59.01      4.24 o
  10  11   5       25.94       23.83      3.34 o
  11  11   5        1.39       -0.23      3.14 o
  12  11   5        0.05        0.06      2.48 o
  13  11   5        0.01        2.74      2.87 o
  14  11   5        0.94        1.31      2.99 o
  -7  12   5       17.71       25.49      7.52 o
  -6  12   5        0.64        1.54      3.74 o
  -5  12   5       12.23        9.04      5.47 o
  -4  12   5        0.36       -2.73      2.73 o
  -3  12   5       22.83       16.42      3.99 o
  -2  12   5       24.21       20.67      4.10 o
  -1  12   5       47.92       54.03      5.57 o
   0  12   5       61.62       60.91      5.13 o
   1  12   5        1.44        1.72      2.40 o
   2  12   5        5.21        0.69      2.44 o
   3  12   5        0.01       -2.02      2.02 o
   4  12   5       16.06       11.29      2.30 o
   5  12   5       15.69       13.87      2.72 o
   6  12   5        5.33        9.14      3.43 o
   7  12   5        6.54        7.20      2.81 o
   8  12   5       50.96       65.01      4.63 o
   9  12   5       19.15       19.77      3.60 o
  10  12   5        9.80       15.48      3.31 o
  11  12   5        0.89       -1.19      2.54 o
  12  12   5        3.38       -1.92      2.58 o
  13  12   5        1.64       -0.24      6.75 o
  -6  13   5        0.00        1.87      4.05 o
  -5  13   5        3.00        4.31      5.10 o
  -4  13   5        2.44       -3.73      3.73 o
  -3  13   5        5.59       -2.93      2.93 o
  -2  13   5       51.64       57.50      5.54 o
  -1  13   5       33.17       35.23      4.70 o
   0  13   5       48.75       40.56      7.99 o
   1  13   5       57.36       65.43      5.52 o
   2  13   5        3.21        6.40      5.68 o
   3  13   5       76.20       89.92     12.82 o
   4  13   5       16.81       13.96      5.10 o
   5  13   5       38.21       43.99      6.62 o
   6  13   5        8.51       10.35      3.61 o
   7  13   5       16.36       13.39      3.75 o
   8  13   5       21.74       26.13      5.18 o
   9  13   5        2.86        2.74      6.73 o
  10  13   5        6.27        6.57      3.70 o
  11  13   5        3.20        5.17      3.61 o
  12  13   5        1.51       -0.56      3.36 o
  13  13   5        0.08       10.51      5.52 o
  -5  14   5       23.07       20.86      7.36 o
  -4  14   5        8.50        1.10      5.20 o
  -3  14   5       18.24       17.88      4.41 o
  -2  14   5        0.15       -2.18      3.16 o
  -1  14   5        8.65       15.21      4.02 o
   0  14   5       43.07       59.00      5.87 o
   1  14   5       12.58       12.09      3.70 o
   2  14   5       16.74       28.00      4.39 o
   3  14   5        0.15       -2.95      6.15 o
   4  14   5        9.89        5.57      4.10 o
   5  14   5        0.02       -3.31      3.31 o
   6  14   5        0.06       -0.68      3.99 o
   7  14   5        0.03        5.47      4.52 o
   8  14   5        0.42        4.62      4.26 o
   9  14   5        5.38       10.09      4.94 o
  10  14   5        0.10       -1.63      4.52 o
  11  14   5        0.43       -2.89      4.41 o
  12  14   5        0.12       -3.73      4.10 o
  -4  15   5        3.10       -1.10      5.41 o
  -3  15   5       14.19       19.29      6.83 o
  -2  15   5        0.87        1.06      3.32 o
  -1  15   5       11.99        9.74      4.03 o
   0  15   5        6.25        4.30      5.23 o
   1  15   5        8.37       13.59      4.05 o
   2  15   5        0.30        0.30      3.09 o
   3  15   5        0.00        0.58      3.84 o
   4  15   5        8.16        5.41      4.57 o
   5  15   5        2.76        7.88      4.84 o
   6  15   5        0.16        4.10      4.26 o
   7  15   5        2.57        2.79      4.26 o
   8  15   5        4.04        0.05      4.31 o
   9  15   5        2.14        0.84      4.15 o
  10  15   5        1.52        5.62      4.84 o
  11  15   5        0.25       -3.84      3.84 o
  -2  16   5        0.17        5.83      5.99 o
  -1  16   5        0.12       -0.49      3.47 o
   0  16   5        0.07       -1.74      4.97 o
   1  16   5       14.11       29.17      7.20 o
   2  16   5       14.79       13.51      5.47 o
   3  16   5        3.50        3.84      4.84 o
   4  16   5        6.38       10.88      5.47 o
   5  16   5        0.89        0.84      4.10 o
   6  16   5        0.55       10.14      4.84 o
   7  16   5        0.86        4.41      4.99 o
   8  16   5        1.46        6.57      5.10 o
   9  16   5        0.32       -2.63      4.20 o
   0  17   5        0.44        5.31      5.57 o
   1  17   5        4.36       -4.36      4.36 o
   2  17   5        3.57        6.15      5.52 o
   3  17   5        1.12       -4.36      4.36 o
   4  17   5        0.72       -1.63      4.52 o
   5  17   5        0.57        1.58      4.89 o
   6  17   5        0.26        2.15      4.89 o
   7  17   5        0.21        6.78      5.47 o
  -3 -17   6        0.11        1.51      3.72 o
  -2 -17   6        0.66       -0.69      3.20 o
  -1 -17   6        0.24       -0.18      3.69 o
   0 -17   6        1.65        9.16      6.20 o
   1 -17   6        4.33        1.55      3.72 o
   2 -17   6        2.11        3.07      3.64 o
  -5 -16   6        1.48        1.58      4.84 o
  -4 -16   6        3.28        7.52      5.36 o
  -3 -16   6        4.05        1.85      3.45 o
  -2 -16   6        0.10       -1.17      3.06 o
  -1 -16   6       27.77       33.34      4.42 o
   0 -16   6        0.12       -2.60      2.60 o
   1 -16   6       13.01        7.92      3.94 o
   2 -16   6        0.17        1.45      3.16 o
   3 -16   6        0.12        0.88      3.40 o
   4 -16   6       12.89        7.48      4.18 o
   5 -16   6        2.24        0.30      4.52 o
  -7 -15   6        0.75        0.16      5.52 o
  -6 -15   6        0.82       -1.29      3.25 o
  -5 -15   6        0.81        4.31      3.67 o
  -4 -15   6        3.66        6.04      4.78 o
  -3 -15   6        0.29        5.20      4.47 o
  -2 -15   6       17.18       17.50      5.41 o
  -1 -15   6        4.74        3.81      5.28 o
   0 -15   6       19.95       15.07      3.46 o
   1 -15   6        3.68        1.80      5.06 o
   2 -15   6        7.95       11.68      3.94 o
   3 -15   6       15.07       11.53      4.09 o
   4 -15   6        3.74        8.93      5.86 o
   5 -15   6        3.80        0.34      3.53 o
   6 -15   6        0.11       -3.14      3.14 o
   7 -15   6       23.26       24.81      6.73 o
  -8 -14   6        0.00        0.11      5.52 o
  -7 -14   6        0.44       -3.13      3.13 o
  -6 -14   6        1.20        0.96      3.40 o
  -5 -14   6        4.56       -2.86      2.86 o
  -4 -14   6        8.87       -1.29      4.41 o
  -3 -14   6       22.85       33.12      4.84 o
  -2 -14   6       20.35       29.12      6.67 o
  -1 -14   6        4.34       12.09      5.47 o
   0 -14   6        9.57        7.84      2.80 o
   1 -14   6        0.83        1.53      2.69 o
   2 -14   6        4.22        0.09      3.42 o
   3 -14   6        2.56        2.66      3.28 o
   4 -14   6        2.73        6.70      3.57 o
   5 -14   6       35.87       48.95      4.84 o
   6 -14   6       68.69       79.15      5.78 o
   7 -14   6       18.82       27.98      4.38 o
   8 -14   6        3.96        5.48      3.00 o
  -9 -13   6        0.17        7.88      6.15 o
  -8 -13   6        0.18       -5.10      5.10 o
  -7 -13   6        1.25       -2.39      4.78 o
  -6 -13   6        0.61       -1.77      5.20 o
  -5 -13   6        2.09       11.80      3.85 o
  -4 -13   6       29.87       29.25      7.86 o
  -3 -13   6       38.96       30.99      4.61 o
  -2 -13   6       67.42       71.31     11.01 o
  -1 -13   6        0.01       -3.37      3.44 o
   0 -13   6      101.62       93.66      8.93 o
   1 -13   6       45.67       47.66      5.16 o
   2 -13   6       61.75       60.38      3.89 o
   3 -13   6        4.41        2.47      2.29 o
   4 -13   6        0.36       -1.81      1.81 o
   5 -13   6       20.15       25.06      2.79 o
   6 -13   6        3.02        6.41      2.29 o
   7 -13   6        9.99       11.46      2.88 o
   8 -13   6        1.20       -1.82      2.27 o
   9 -13   6        1.07       -2.25      2.66 o
 -10 -12   6        0.67        3.84      5.68 o
  -9 -12   6        9.37       10.93      5.89 o
  -8 -12   6        2.42        6.94      5.62 o
  -7 -12   6        4.42        1.79      4.73 o
  -6 -12   6        9.85       10.96      4.02 o
  -5 -12   6        0.79       -2.45      2.45 o
  -4 -12   6        1.10        1.05      2.61 o
  -3 -12   6       18.94       16.82      3.62 o
  -2 -12   6        3.30        1.74      2.61 o
  -1 -12   6       36.77       35.95      5.94 o
   0 -12   6        0.63        1.80      2.07 o
   1 -12   6      182.54      182.25      5.84 o
   2 -12   6       79.15       77.04      3.99 o
   3 -12   6      164.33      161.29      5.16 o
   4 -12   6       92.15       95.06      4.22 o
   5 -12   6       12.98       10.23      2.07 o
   6 -12   6        5.71        5.19      1.99 o
   7 -12   6        0.02       -0.72      1.85 o
   8 -12   6        0.60       -1.40      2.19 o
   9 -12   6        0.15       -0.13      2.28 o
  10 -12   6        1.35        3.82      2.52 o
 -10 -11   6        5.88        3.89      5.78 o
  -9 -11   6        6.05        9.14      5.99 o
  -8 -11   6       24.57       29.13      4.77 o
  -7 -11   6       52.47       68.45      6.09 o
  -6 -11   6       66.89       67.77      5.81 o
  -5 -11   6        0.20        0.49      2.58 o
  -4 -11   6        8.77       10.43      3.26 o
  -3 -11   6        0.33       -1.98      2.34 o
  -2 -11   6        0.44       -1.56      2.04 o
  -1 -11   6       36.23       36.50      2.95 o
   0 -11   6        0.43       -2.26      2.26 o
   1 -11   6        0.38       -0.56      1.32 o
   2 -11   6       24.08       24.91      2.19 o
   3 -11   6        3.08        2.01      1.27 o
   4 -11   6       20.57       17.09      1.92 o
   5 -11   6       59.16       64.57      3.50 o
   6 -11   6       18.68       19.44      2.37 o
   7 -11   6      117.85      133.46      4.79 o
   8 -11   6        0.02        0.13      1.80 o
   9 -11   6       86.23       90.76      4.78 o
  10 -11   6       12.63       14.27      2.92 o
  11 -11   6        1.00        0.45      2.42 o
 -11 -10   6       10.37        1.42      5.89 o
 -10 -10   6        5.18        8.93      6.04 o
  -9 -10   6       10.37        4.99      5.20 o
  -8 -10   6        1.39        4.90      4.23 o
  -7 -10   6        9.78        7.76      4.52 o
  -6 -10   6       10.01       10.72      3.27 o
  -5 -10   6        0.44        2.50      2.48 o
  -4 -10   6       14.59        7.09      6.91 o
  -3 -10   6       42.78       42.16      4.29 o
  -2 -10   6        1.47        1.14      1.48 o
  -1 -10   6      471.70      450.70      9.00 o
   0 -10   6       64.08       67.31      3.38 o
   1 -10   6      157.86      161.46      3.82 o
   2 -10   6      118.01      114.19      3.26 o
   3 -10   6        0.81       -0.98      1.15 o
   4 -10   6        7.52        2.86      1.36 o
   5 -10   6        4.28        1.63      1.41 o
   6 -10   6        2.82        2.35      1.50 o
   7 -10   6        1.10        0.88      1.55 o
   8 -10   6       10.22        8.27      2.03 o
   9 -10   6       13.07       12.51      2.51 o
  10 -10   6       34.82       31.85      3.32 o
  11 -10   6        1.63       -1.95      2.16 o
  12 -10   6        0.00       -2.53      3.29 o
 -11  -9   6        0.35        3.73      5.26 o
 -10  -9   6        3.04       10.04      5.62 o
  -9  -9   6        7.17        3.73      5.10 o
  -8  -9   6        0.00       -1.40      3.00 o
  -7  -9   6        0.40       -1.16      2.53 o
  -6  -9   6        4.38        4.14      5.31 o
  -5  -9   6        0.30       -2.19      2.19 o
  -4  -9   6       29.30       28.77      5.07 o
  -3  -9   6        4.54        1.65      1.45 o
  -2  -9   6       51.35       48.77      2.92 o
  -1  -9   6       89.67       90.93      3.69 o
   0  -9   6      243.28      241.40      4.90 o
   1  -9   6      113.64      114.80      3.08 o
   2  -9   6       13.68       17.75      1.54 o
   3  -9   6       92.70       96.35      3.24 o
   4  -9   6       39.64       29.02      1.91 o
   5  -9   6       47.72       60.67      2.54 o
   6  -9   6       40.31       27.54      2.24 o
   7  -9   6       81.22       78.09      3.35 o
   8  -9   6        0.18       -0.25      1.47 o
   9  -9   6       14.35       13.26      2.18 o
  10  -9   6        1.07        3.45      2.04 o
  11  -9   6        2.07        2.82      2.11 o
  12  -9   6        0.16        0.75      2.25 o
 -11  -8   6        5.49        3.84      5.68 o
 -10  -8   6        8.16       20.81      6.46 o
  -9  -8   6        1.12        3.94      5.26 o
  -8  -8   6        4.63        6.92      3.39 o
  -7  -8   6        4.19        3.41      5.33 o
  -6  -8   6       13.65        8.52      3.36 o
  -5  -8   6       98.09       86.34      5.59 o
  -4  -8   6       32.98       29.69      3.64 o
  -3  -8   6       19.31       19.99      2.16 o
  -2  -8   6        3.03        0.93      1.71 o
  -1  -8   6      753.30      714.98     14.48 o
   0  -8   6      676.49      678.10      8.81 o
   1  -8   6      388.38      392.60      5.58 o
   2  -8   6       53.73       51.83      1.85 o
   3  -8   6       21.27       21.66      1.78 o
   4  -8   6       16.20       17.11      1.43 o
   5  -8   6       49.29       42.91      2.33 o
   6  -8   6      116.20      115.13      3.59 o
   7  -8   6        3.44        2.08      1.27 o
   8  -8   6       44.65       44.54      2.62 o
   9  -8   6        9.68        7.82      1.79 o
  10  -8   6       34.17       33.29      2.64 o
  11  -8   6        5.54        5.30      2.04 o
  12  -8   6       14.30       15.98      4.12 o
  13  -8   6        0.04       -2.06      2.06 o
 -12  -7   6        0.08       -0.58      5.57 o
 -11  -7   6        0.00       -3.63      4.84 o
 -10  -7   6        1.78        1.00      4.89 o
  -9  -7   6        8.97       14.24      4.23 o
  -8  -7   6       22.60       17.08      3.79 o
  -7  -7   6       27.98       38.95      4.39 o
  -6  -7   6      155.72      158.46      7.99 o
  -5  -7   6       61.17       43.93      4.07 o
  -4  -7   6      175.28      165.38      4.89 o
  -3  -7   6       10.99       10.75      1.47 o
  -2  -7   6      453.50      456.90      7.20 o
  -1  -7   6      141.69      149.31      2.79 o
   0  -7   6       55.85       53.42      2.07 o
   1  -7   6      643.35      635.54      6.75 o
   2  -7   6        7.06        7.16      0.96 o
   3  -7   6       32.65       29.01      1.35 o
   4  -7   6       31.41       24.96      1.28 o
   5  -7   6       41.71       37.70      1.57 o
   6  -7   6      153.12      141.00      4.06 o
   7  -7   6       64.56       63.70      2.24 o
   8  -7   6       15.03       15.76      1.84 o
   9  -7   6       27.95       26.55      2.21 o
  10  -7   6        0.78        3.82      1.57 o
  11  -7   6        1.01        0.54      1.76 o
  12  -7   6        7.23        5.75      2.13 o
  13  -7   6        9.16        8.74      2.45 o
  14  -7   6        0.91        4.62      4.68 o
 -12  -6   6        0.00        3.57      5.73 o
 -11  -6   6        1.85        8.67      5.26 o
 -10  -6   6        0.99        1.89      4.41 o
  -9  -6   6       11.15       10.23      6.07 o
  -8  -6   6        5.09        2.48      3.31 o
  -7  -6   6       13.45       13.27      3.19 o
  -6  -6   6       64.94       58.76      4.65 o
  -5  -6   6       58.55       53.27      4.24 o
  -4  -6   6       33.43       28.80      1.44 o
  -3  -6   6       16.68       16.99      1.44 o
  -2  -6   6       13.08       13.75      1.39 o
  -1  -6   6       48.35       46.25      1.52 o
   0  -6   6       12.04       12.69      0.97 o
   1  -6   6      331.51      322.33      3.98 o
   2  -6   6     1788.81     1766.07     16.37 o
   3  -6   6      332.57      319.88      4.19 o
   4  -6   6      190.96      176.97      3.14 o
   5  -6   6       16.58       22.01      1.31 o
   6  -6   6      123.49      126.98      2.73 o
   7  -6   6        2.53        2.10      0.92 o
   8  -6   6       26.59       24.33      1.55 o
   9  -6   6       10.61       11.46      1.48 o
  10  -6   6        0.76        2.73      1.47 o
  11  -6   6        1.11        3.62      1.57 o
  12  -6   6        5.16        5.41      1.89 o
  13  -6   6        1.32        1.81      1.96 o
  14  -6   6        1.00       -0.91      2.43 o
 -12  -5   6        2.04        1.63      5.68 o
 -11  -5   6        0.17        3.78      4.62 o
 -10  -5   6        6.06        9.93      5.36 o
  -9  -5   6        1.49       -1.81      2.79 o
  -8  -5   6       27.63       30.05      6.70 o
  -7  -5   6       18.59       21.33      3.57 o
  -6  -5   6       27.87       31.77      4.84 o
  -5  -5   6       16.89       11.74      1.56 o
  -4  -5   6      110.50       99.17      2.70 o
  -3  -5   6      123.46      104.47      2.25 o
  -2  -5   6        1.67        1.11      0.56 o
  -1  -5   6      107.91      125.49      2.60 o
   0  -5   6       14.47       11.23      0.71 o
   1  -5   6        3.26        3.07      0.65 o
   2  -5   6       88.37       86.38      1.72 o
   3  -5   6      329.33      334.77      3.89 o
   4  -5   6       24.33       29.20      1.09 o
   5  -5   6       79.10       68.12      1.68 o
   6  -5   6        3.18        1.20      0.67 o
   7  -5   6      222.26      215.02      3.56 o
   8  -5   6      146.50      141.44      2.97 o
   9  -5   6      110.58      122.89      2.93 o
  10  -5   6      351.01      345.85      5.98 o
  11  -5   6        0.57        1.89      1.55 o
  12  -5   6        8.68       10.27      3.17 o
  13  -5   6        1.76        1.67      1.87 o
  14  -5   6        4.52        0.85      2.11 o
 -12  -4   6        0.97       -1.47      5.20 o
 -11  -4   6        0.28        1.63      4.62 o
 -10  -4   6       50.47       59.28      8.41 o
  -9  -4   6       31.43       39.27      4.78 o
  -8  -4   6        1.95        1.78      2.52 o
  -7  -4   6       19.39       21.59      3.43 o
  -6  -4   6        4.72        5.30      1.26 o
  -5  -4   6       47.90       44.82      2.03 o
  -4  -4   6       22.97       23.92      1.23 o
  -3  -4   6      193.29      181.38      3.07 o
  -2  -4   6      151.71      156.13      2.35 o
  -1  -4   6      281.93      301.78      3.30 o
   0  -4   6      712.39      723.55      6.88 o
   1  -4   6        3.63        2.47      0.51 o
   2  -4   6       69.40       63.18      1.38 o
   3  -4   6       68.85       67.48      1.89 o
   4  -4   6       85.68       86.00      2.32 o
   5  -4   6      131.77      140.11      2.22 o
   6  -4   6      401.40      404.16      4.33 o
   7  -4   6       46.29       42.26      1.46 o
   8  -4   6      105.26       96.13      2.26 o
   9  -4   6       80.75       86.35      2.34 o
  10  -4   6      107.93       97.55      2.73 o
  11  -4   6        7.95        6.42      1.86 o
  12  -4   6        0.01        0.19      1.47 o
  13  -4   6        9.10       12.30      2.19 o
  14  -4   6        3.56        5.01      2.07 o
  15  -4   6        0.00       -1.32      3.11 o
 -12  -3   6        3.19        6.41      5.78 o
 -11  -3   6        2.16       -2.52      4.52 o
 -10  -3   6        0.02       -4.15      4.15 o
  -9  -3   6        8.85        8.61      3.17 o
  -8  -3   6       22.03       19.65      6.57 o
  -7  -3   6        0.19        2.29      1.63 o
  -6  -3   6       32.49       32.37      1.96 o
  -5  -3   6      101.99       90.75      2.63 o
  -4  -3   6      314.64      320.26      5.41 o
  -3  -3   6       41.16       49.11      2.20 o
  -2  -3   6      902.88      953.23      9.55 o
  -1  -3   6     1045.52     1084.42     11.43 o
   0  -3   6      349.01      357.37      3.59 o
   1  -3   6        1.90        7.71      0.62 o
   2  -3   6       29.05       24.27      0.87 o
   3  -3   6      925.46      935.07      7.87 o
   4  -3   6       33.36       32.91      0.93 o
   5  -3   6     1350.88     1392.99     12.58 o
   6  -3   6        7.86        7.21      0.57 o
   7  -3   6        6.43        5.22      0.63 o
   8  -3   6       25.12       24.48      1.14 o
   9  -3   6       23.43       20.51      1.82 o
  10  -3   6      165.66      159.06      3.23 o
  11  -3   6        9.91       14.08      1.56 o
  12  -3   6        5.58        7.94      1.70 o
  13  -3   6        4.43        5.26      1.83 o
  14  -3   6        0.78       -0.71      1.80 o
  15  -3   6        1.34        3.07      2.52 o
 -12  -2   6        0.56       -1.79      4.84 o
 -11  -2   6        4.30        1.21      5.10 o
 -10  -2   6        1.02        7.41      5.05 o
  -9  -2   6       15.44       18.20      3.65 o
  -8  -2   6        8.43        9.79      2.95 o
  -7  -2   6      176.99      170.04      5.00 o
  -6  -2   6       17.23       17.93      1.68 o
  -5  -2   6      890.10      848.47     10.30 o
  -4  -2   6      171.25      178.80      3.53 o
  -3  -2   6       91.41       97.75      2.25 o
  -2  -2   6      254.51      287.19      4.29 o
  -1  -2   6      886.72      928.17      8.58 o
   0  -2   6     7130.71     7868.38     62.48 o
   1  -2   6      223.48      227.12      2.48 o
   2  -2   6     1737.50     1817.39     15.13 o
   3  -2   6        4.61        3.81      0.43 o
   4  -2   6       55.15       52.61      1.26 o
   5  -2   6       61.67       60.14      1.32 o
   6  -2   6      427.93      420.27      5.41 o
   7  -2   6        1.26        0.97      0.58 o
   8  -2   6       38.05       40.21      1.55 o
   9  -2   6      108.27      110.91      2.27 o
  10  -2   6       16.17       16.04      1.22 o
  11  -2   6       71.94       65.57      2.20 o
  12  -2   6        8.92        6.79      1.45 o
  13  -2   6        0.01       -0.50      1.58 o
  14  -2   6       11.69       17.43      2.43 o
  15  -2   6        0.40       -0.89      1.92 o
 -12  -1   6        0.25        3.63      5.47 o
 -11  -1   6        3.11        8.99      5.47 o
 -10  -1   6        0.08        3.36      4.52 o
  -9  -1   6        4.34        5.44      2.95 o
  -8  -1   6       47.34       54.19      3.72 o
  -7  -1   6       23.70       23.53      2.35 o
  -6  -1   6      274.97      275.05      8.11 o
  -5  -1   6     1733.25     1721.59     19.53 o
  -4  -1   6      234.53      235.13      4.45 o
  -3  -1   6       96.75       97.67      2.98 o
  -2  -1   6        0.61        0.20      0.65 o
  -1  -1   6       22.24       21.97      1.08 o
   0  -1   6      127.92      144.99      2.11 o
   1  -1   6     1881.34     2017.08     17.77 o
   2  -1   6       16.69       18.17      0.74 o
   3  -1   6       24.82       22.97      0.67 o
   4  -1   6       12.39       15.39      0.62 o
   5  -1   6       96.90      102.35      4.40 o
   6  -1   6       21.07       20.01      2.45 o
   7  -1   6       14.58       13.94      0.71 o
   8  -1   6       49.17       52.03      1.60 o
   9  -1   6        3.81        3.51      0.71 o
  10  -1   6        4.54        2.90      0.75 o
  11  -1   6       13.08       12.02      1.24 o
  12  -1   6       70.76       75.66      2.71 o
  13  -1   6        7.51        6.09      1.72 o
  14  -1   6       15.77       17.59      2.40 o
  15  -1   6        3.93        5.30      2.27 o
  16  -1   6        0.09        2.94      4.20 o
 -12   0   6        0.00       -4.47      4.47 o
 -11   0   6        0.31       -4.15      4.36 o
 -10   0   6       14.49       15.92      5.68 o
  -9   0   6       11.16       17.08      5.26 o
  -8   0   6        0.17        0.74      1.93 o
  -7   0   6       73.04       74.16      3.62 o
  -6   0   6       36.01       38.67      2.72 o
  -5   0   6      853.40      823.34     10.77 o
  -4   0   6       72.02       79.83      2.54 o
  -3   0   6       58.54       58.48      2.07 o
  -2   0   6      339.58      358.13      4.61 o
  -1   0   6        3.76        6.71      0.72 o
   0   0   6       62.65       95.60      2.09 o
   1   0   6       73.37       68.09      1.22 o
   2   0   6     1126.91     1263.86     12.12 o
   3   0   6        6.13        4.71      0.42 o
   4   0   6      687.96      726.98     10.31 o
   5   0   6      115.87      120.67      6.46 o
   6   0   6        0.11        1.46      1.52 o
   7   0   6       11.10        9.76      0.63 o
   8   0   6       12.94       13.04      0.79 o
   9   0   6        3.74        2.79      0.63 o
  10   0   6       37.05       39.28      1.46 o
  11   0   6        0.83       -0.25      0.81 o
  12   0   6        0.23       -0.91      0.91 o
  13   0   6        3.13        1.56      1.91 o
  14   0   6        2.06        0.83      1.83 o
  15   0   6        2.92        2.71      1.85 o
  16   0   6        0.46        0.11      3.94 o
 -12   1   6        1.72        3.26      5.26 o
 -11   1   6        1.28       -4.36      4.47 o
 -10   1   6       34.00       46.41      7.73 o
  -9   1   6        5.34        8.48      3.57 o
  -8   1   6        9.30        9.84      2.46 o
  -7   1   6        2.04       -1.23      1.75 o
  -6   1   6       38.15       41.11      2.70 o
  -5   1   6       89.55       87.44      2.85 o
  -4   1   6        0.16        0.50      0.63 o
  -3   1   6      126.13      117.27      2.89 o
  -2   1   6      189.38      173.68      2.94 o
  -1   1   6        7.67        5.31      0.70 o
   0   1   6       19.53       17.54      0.92 o
   1   1   6      857.82      868.84      8.28 o
   2   1   6        1.36        2.20      0.48 o
   3   1   6     1070.07     1054.94     10.15 o
   4   1   6      174.61      175.46      2.51 o
   5   1   6     1975.39     2109.63     29.77 o
   6   1   6       90.19       96.65      6.36 o
   7   1   6       27.34       30.67      1.23 o
   8   1   6        4.68        6.80      0.70 o
   9   1   6        1.50        2.69      0.62 o
  10   1   6      155.89      158.92      2.88 o
  11   1   6       10.23        9.27      1.09 o
  12   1   6        3.29        2.83      1.09 o
  13   1   6        4.36        6.27      1.35 o
  14   1   6        0.78        0.11      1.58 o
  15   1   6        0.25        0.75      2.25 o
  16   1   6        0.99       -0.21      3.94 o
 -12   2   6        0.03       -2.58      4.47 o
 -11   2   6        1.02        2.00      5.15 o
 -10   2   6        3.95       -0.32      4.47 o
  -9   2   6        7.10        6.76      3.37 o
  -8   2   6        7.01        9.01      2.51 o
  -7   2   6      122.04      116.26      6.11 o
  -6   2   6        0.85        2.72      1.43 o
  -5   2   6       10.31       12.63      1.89 o
  -4   2   6        7.38        6.08      0.92 o
  -3   2   6      129.17      118.57      2.90 o
  -2   2   6      254.83      279.39      4.89 o
  -1   2   6       98.33      101.21      3.10 o
   0   2   6      235.35      262.85      3.68 o
   1   2   6        0.90        0.75      0.46 o
   2   2   6      690.02      712.84      8.01 o
   3   2   6      141.55      144.44      2.07 o
   4   2   6     6118.61     6321.67     64.03 o
   5   2   6      188.60      192.12      2.99 o
   6   2   6      861.08      909.75     11.12 o
   7   2   6        2.11        2.71      0.65 o
   8   2   6        1.59        1.11      0.68 o
   9   2   6        8.98        8.37      0.85 o
  10   2   6      109.70      112.64      2.38 o
  11   2   6        7.70       11.20      1.09 o
  12   2   6        0.38        0.62      1.19 o
  13   2   6        1.98        1.05      1.73 o
  14   2   6        0.51        3.10      1.81 o
  15   2   6       11.60       13.13      2.74 o
  16   2   6        0.57       -0.21      3.84 o
 -11   3   6       18.68       40.84      8.51 o
 -10   3   6       17.16       18.48      4.44 o
  -9   3   6        6.17        9.15      3.57 o
  -8   3   6        7.55        4.48      2.67 o
  -7   3   6        4.96        9.15      2.82 o
  -6   3   6      185.43      177.81      6.27 o
  -5   3   6       19.16       26.21      1.79 o
  -4   3   6      238.55      220.59      4.42 o
  -3   3   6       97.95       97.62      3.13 o
  -2   3   6        8.85        9.74      0.94 o
  -1   3   6     1445.38     1505.73     17.23 o
   0   3   6        2.01        2.71      0.62 o
   1   3   6      677.76      672.04      6.91 o
   2   3   6       51.51       54.88      1.44 o
   3   3   6      985.65     1014.51     12.20 o
   4   3   6      128.42      131.17      2.03 o
   5   3   6     4948.34     5071.72     49.59 o
   6   3   6       66.40       68.67      1.53 o
   7   3   6        1.58        1.28      0.60 o
   8   3   6        8.58        8.57      0.79 o
   9   3   6        6.25        3.03      0.86 o
  10   3   6       57.64       65.68      2.19 o
  11   3   6        4.45        4.93      1.14 o
  12   3   6       31.26       38.46      2.32 o
  13   3   6        1.43        1.71      1.75 o
  14   3   6        0.02        4.31      2.58 o
  15   3   6        0.12        1.29      1.99 o
  16   3   6        0.18        0.21      3.99 o
 -11   4   6        6.13       10.35      6.15 o
 -10   4   6        2.67       10.88      5.68 o
  -9   4   6       13.61       12.97      4.15 o
  -8   4   6        8.60        5.35      2.61 o
  -7   4   6        4.27        8.45      2.90 o
  -6   4   6        9.71        6.42      2.67 o
  -5   4   6       54.98       39.44      2.34 o
  -4   4   6       84.71       76.79      2.73 o
  -3   4   6        4.15        2.83      0.92 o
  -2   4   6       44.68       44.36      1.89 o
  -1   4   6       42.25       45.98      1.82 o
   0   4   6        8.14       18.25      1.58 o
   1   4   6        0.15        1.26      0.54 o
   2   4   6      642.26      623.07      7.00 o
   3   4   6        6.39        4.50      0.72 o
   4   4   6      286.90      326.92      4.87 o
   5   4   6      194.83      194.51      2.69 o
   6   4   6      386.42      409.25      5.17 o
   7   4   6       86.05       84.05      1.94 o
   8   4   6      196.51      202.92      5.45 o
   9   4   6       79.35       74.15      2.27 o
  10   4   6        1.04        1.90      1.38 o
  11   4   6       10.29        7.62      1.29 o
  12   4   6       15.82       18.93      2.32 o
  13   4   6        2.99        1.68      1.82 o
  14   4   6        1.32        1.95      2.10 o
  15   4   6        6.96        8.37      2.63 o
  16   4   6        0.85        5.10      4.10 o
 -11   5   6        4.15        3.47      5.83 o
 -10   5   6        5.96        6.52      5.41 o
  -9   5   6        8.85        5.89      4.68 o
  -8   5   6       24.56       25.11      4.52 o
  -7   5   6       86.48      109.98      6.50 o
  -6   5   6       16.48       15.22      3.20 o
  -5   5   6      316.39      305.45     10.01 o
  -4   5   6       18.89       12.36      1.95 o
  -3   5   6       16.16       16.65      1.57 o
  -2   5   6        1.94        0.55      0.86 o
  -1   5   6       25.85       25.30      1.45 o
   0   5   6        2.75        2.98      0.72 o
   1   5   6       70.44       71.42      1.91 o
   2   5   6       21.93       20.22      1.01 o
   3   5   6        6.17        6.98      0.85 o
   4   5   6        4.54        4.98      0.78 o
   5   5   6       66.27       66.35      2.03 o
   6   5   6       37.56       40.24      1.62 o
   7   5   6        8.46        9.52      1.27 o
   8   5   6       25.22       32.30      1.99 o
   9   5   6        0.09       -0.35      0.95 o
  10   5   6       40.25       43.13      2.02 o
  11   5   6        0.11       -0.62      1.27 o
  12   5   6        0.89        0.96      1.94 o
  13   5   6        0.20        1.61      1.83 o
  14   5   6        5.97        6.02      2.73 o
  15   5   6       14.61       19.29      3.08 o
  16   5   6        0.07        6.04      4.26 o
 -10   6   6       12.55       11.77      6.15 o
  -9   6   6       15.82       23.65      6.83 o
  -8   6   6        3.88        3.20      3.56 o
  -7   6   6       97.88       95.89      6.30 o
  -6   6   6       58.61       57.41      3.69 o
  -5   6   6      221.38      196.01      7.91 o
  -4   6   6      279.53      260.21     12.38 o
  -3   6   6       99.59       92.10      3.01 o
  -2   6   6      129.91      142.40      3.53 o
  -1   6   6       83.14       72.98      3.92 o
   0   6   6      378.11      388.78      5.53 o
   1   6   6       76.45       78.93      2.01 o
   2   6   6        9.34        7.80      1.07 o
   3   6   6        3.44        2.94      0.96 o
   4   6   6        7.35        7.28      0.96 o
   5   6   6        0.05       -0.52      0.70 o
   6   6   6       30.93       34.37      1.69 o
   7   6   6        1.68        2.69      0.96 o
   8   6   6       34.68       41.72      1.94 o
   9   6   6        6.39        6.16      1.42 o
  10   6   6       40.24       43.44      2.18 o
  11   6   6        3.60        4.04      2.45 o
  12   6   6        1.59        2.83      1.84 o
  13   6   6        0.19       -1.12      1.89 o
  14   6   6        9.25        7.06      2.60 o
  15   6   6        0.25        0.19      2.27 o
  16   6   6        0.32       -4.15      4.26 o
 -10   7   6       32.54       24.86      7.67 o
  -9   7   6       31.13       47.51      8.41 o
  -8   7   6        0.03        2.21      4.26 o
  -7   7   6        1.27        0.25      2.71 o
  -6   7   6       20.68       32.57      4.07 o
  -5   7   6        0.03       -2.12      2.12 o
  -4   7   6        0.01        4.54      3.73 o
  -3   7   6        1.80        0.57      2.15 o
  -2   7   6       26.75       18.86      2.17 o
  -1   7   6      177.62      172.40      3.92 o
   0   7   6        3.02        3.77      1.02 o
   1   7   6      532.21      536.58      6.51 o
   2   7   6      181.48      173.72      3.08 o
   3   7   6      300.94      298.57      4.54 o
   4   7   6       58.00       59.16      2.07 o
   5   7   6       15.35       15.80      1.29 o
   6   7   6        0.02       -0.31      0.83 o
   7   7   6        0.13        0.57      1.03 o
   8   7   6        4.68        6.17      1.29 o
   9   7   6       34.56       36.68      2.64 o
  10   7   6        1.47        1.81      1.69 o
  11   7   6        0.14        1.88      2.42 o
  12   7   6        0.25       -0.10      1.82 o
  13   7   6        0.39       -1.64      1.96 o
  14   7   6        4.45        5.17      5.21 o
  15   7   6        0.18        0.72      2.38 o
  -9   8   6        9.68       13.61      6.15 o
  -8   8   6        6.07        3.73      4.73 o
  -7   8   6       11.47       24.07      6.25 o
  -6   8   6       12.34       15.24      4.46 o
  -5   8   6        8.02        9.80      2.97 o
  -4   8   6       24.08       26.31      3.75 o
  -3   8   6        0.10        0.22      2.03 o
  -2   8   6      328.94      309.61      9.96 o
  -1   8   6      182.90      171.08      6.81 o
   0   8   6      446.30      441.96      8.62 o
   1   8   6      456.61      460.08      8.66 o
   2   8   6      246.06      246.02      5.70 o
   3   8   6      167.26      163.72      4.45 o
   4   8   6      270.68      287.84      6.59 o
   5   8   6       10.16       15.09      1.44 o
   6   8   6       50.71       55.30      2.43 o
   7   8   6       39.43       38.31      2.44 o
   8   8   6        1.76        0.74      1.57 o
   9   8   6       11.04        8.48      2.02 o
  10   8   6        0.93       -0.99      1.62 o
  11   8   6        0.23        3.34      2.00 o
  12   8   6        0.05        0.93      2.03 o
  13   8   6        8.32        5.61      2.52 o
  14   8   6        1.20        1.96      2.38 o
  15   8   6        1.58        2.91      3.09 o
  -9   9   6       25.30       26.75      7.67 o
  -8   9   6        1.50       -1.42      4.73 o
  -7   9   6        5.64        5.47      4.73 o
  -6   9   6        0.08       -2.06      2.38 o
  -5   9   6      133.31      133.34     10.67 o
  -4   9   6        0.01       -1.13      3.18 o
  -3   9   6       94.43       98.88     14.09 o
  -2   9   6      108.53       95.06      5.59 o
  -1   9   6      291.86      280.10      9.42 o
   0   9   6      124.57      111.52      4.31 o
   1   9   6        1.33        1.63      1.49 o
   2   9   6        0.02        0.95      1.30 o
   3   9   6        8.26       10.99      1.80 o
   4   9   6       38.06       33.02      2.72 o
   5   9   6       68.07       65.58      3.06 o
   6   9   6      142.83      130.98      4.97 o
   7   9   6       10.96        9.20      2.09 o
   8   9   6        0.04       -0.15      1.71 o
   9   9   6        0.85       -0.25      1.61 o
  10   9   6        1.72        4.99      2.03 o
  11   9   6        0.92       -1.56      1.80 o
  12   9   6        0.68        1.02      2.15 o
  13   9   6        1.16        2.51      2.29 o
  14   9   6        2.09        4.10      2.68 o
  15   9   6        2.80        1.24      3.09 o
  -8  10   6        7.01        7.83      6.25 o
  -7  10   6        0.84        1.10      4.52 o
  -6  10   6        2.86       -2.98      2.98 o
  -5  10   6        8.52        9.08      3.36 o
  -4  10   6       59.41       69.72      5.67 o
  -3  10   6        0.03       -1.12      2.36 o
  -2  10   6       79.32       86.65      6.94 o
  -1  10   6       33.63       29.38      3.85 o
   0  10   6        8.69        8.71      2.72 o
   1  10   6       97.54       85.83      4.80 o
   2  10   6       53.91       48.90      3.01 o
   3  10   6        6.69       10.43      2.47 o
   4  10   6        0.02        0.18      1.46 o
   5  10   6       86.85       88.53      3.76 o
   6  10   6       17.82       19.13      2.85 o
   7  10   6        2.83        4.29      2.05 o
   8  10   6        7.99        8.02      3.08 o
   9  10   6        3.53        4.59      2.13 o
  10  10   6        2.81        4.65      2.25 o
  11  10   6        3.38        5.20      2.34 o
  12  10   6        2.31        3.12      2.46 o
  13  10   6        0.33       -1.98      2.40 o
  14  10   6        0.47       -2.58      2.58 o
  -7  11   6        4.20       -1.94      4.78 o
  -6  11   6       10.18       -0.13      3.42 o
  -5  11   6        2.05        0.72      3.00 o
  -4  11   6        0.64       -2.51      2.51 o
  -3  11   6        5.52        3.02      2.81 o
  -2  11   6        5.17        5.33      2.99 o
  -1  11   6       26.50       22.34      8.12 o
   0  11   6        4.10        3.95      2.55 o
   1  11   6       52.64       42.72      5.83 o
   2  11   6       16.42       12.45      2.15 o
   3  11   6       22.34       26.84      2.67 o
   4  11   6        3.40        4.17      1.68 o
   5  11   6        0.00       -0.66      1.90 o
   6  11   6       68.33       66.62      6.32 o
   7  11   6        3.34        3.86      3.39 o
   8  11   6        2.50       -1.64      2.01 o
   9  11   6        0.32        2.20      2.31 o
  10  11   6        0.10        2.63      2.45 o
  11  11   6        0.38        2.82      2.33 o
  12  11   6        1.61       -2.20      2.20 o
  13  11   6        0.82        1.14      2.72 o
  14  11   6        0.30        3.90      2.93 o
  -6  12   6       24.31       21.17      5.11 o
  -5  12   6        0.90       -3.26      3.99 o
  -4  12   6       22.42       19.85      4.42 o
  -3  12   6        3.73        2.20      2.86 o
  -2  12   6       23.48       35.77      4.84 o
  -1  12   6        3.08        5.52      3.15 o
   0  12   6        0.21        0.28      4.23 o
   1  12   6        2.39        0.72      3.81 o
   2  12   6        0.43        2.93      2.47 o
   3  12   6        6.47        2.34      3.10 o
   4  12   6        3.58        1.29      2.20 o
   5  12   6        1.07        1.20      2.14 o
   6  12   6        0.73       -2.41      3.07 o
   7  12   6        0.05       -1.28      2.18 o
   8  12   6        2.03       -0.47      2.26 o
   9  12   6        1.02       -0.91      3.34 o
  10  12   6        8.88        8.49      2.89 o
  11  12   6       22.44       30.43      4.77 o
  12  12   6        1.09       -1.68      2.65 o
  13  12   6        1.48        0.38      2.91 o
  -5  13   6       13.51       14.82      6.25 o
  -4  13   6        0.36        8.83      5.41 o
  -3  13   6       26.78       36.70      5.18 o
  -2  13   6        5.47        5.98      3.44 o
  -1  13   6       10.03       10.01      3.36 o
   0  13   6        5.04        1.37      2.69 o
   1  13   6       14.67       15.15      3.69 o
   2  13   6       22.58       21.06      6.54 o
   3  13   6        0.37        1.90      2.52 o
   4  13   6       12.70        9.51      4.47 o
   5  13   6        3.50        1.47      3.78 o
   6  13   6       13.12       11.62      3.71 o
   7  13   6        0.60       -3.50      3.50 o
   8  13   6       11.89       12.16      5.10 o
   9  13   6        7.62        4.22      2.72 o
  10  13   6        4.88       -0.86      3.14 o
  11  13   6        3.60        1.71      3.78 o
  12  13   6        0.37        0.70      3.61 o
  13  13   6        0.01        0.39      5.65 o
  -4  14   6        4.45       -4.94      4.99 o
  -3  14   6        1.61        2.74      3.36 o
  -2  14   6        2.32        4.61      3.60 o
  -1  14   6        6.85       11.75      3.99 o
   0  14   6        6.93       12.26      3.81 o
   1  14   6        9.41        7.27      3.49 o
   2  14   6        7.05        7.21      3.86 o
   3  14   6        2.37        9.04      4.62 o
   4  14   6        2.70       -2.26      3.84 o
   5  14   6        4.65        5.20      4.20 o
   6  14   6        2.43        1.58      3.94 o
   7  14   6        0.67        1.31      3.99 o
   8  14   6        9.08        3.15      4.26 o
   9  14   6        7.40        2.42      4.20 o
  10  14   6        0.02        6.57      4.84 o
  11  14   6        0.80        0.21      4.52 o
  12  14   6        0.61        7.73      4.99 o
  -3  15   6        7.87        0.63      5.57 o
  -2  15   6       13.95       11.04      5.31 o
  -1  15   6       19.10       28.84      9.43 o
   0  15   6        5.45        1.81      3.16 o
   1  15   6        0.86        4.08      3.26 o
   2  15   6        0.12        8.46      4.73 o
   3  15   6       14.36       12.25      5.36 o
   4  15   6        0.01       -3.57      3.57 o
   5  15   6        0.44        3.21      4.15 o
   6  15   6        2.04       -0.11      3.78 o
   7  15   6        0.15        2.26      4.05 o
   8  15   6        0.08       -0.47      3.89 o
   9  15   6        0.56        0.26      4.62 o
  10  15   6        0.00       -2.94      4.47 o
  11  15   6        3.60        4.41      4.68 o
  -1  16   6        0.31        1.43      3.81 o
   0  16   6        2.20       -4.41      4.41 o
   1  16   6        0.19        1.68      5.26 o
   2  16   6        5.20        6.25      4.57 o
   3  16   6        9.25       -0.47      4.31 o
   4  16   6        1.79        6.99      4.68 o
   5  16   6        0.98       -0.95      4.68 o
   6  16   6        3.10        2.79      4.84 o
   7  16   6        0.28        1.05      4.52 o
   8  16   6        0.02        7.46      4.89 o
   9  16   6        5.87        4.78      5.05 o
   1  17   6        2.39       -0.68      5.10 o
   2  17   6        0.39       -1.73      5.20 o
   3  17   6        0.31       -2.73      4.78 o
   4  17   6        7.93        3.00      5.10 o
   5  17   6        0.13        7.20      5.15 o
   6  17   6        3.27        1.79      5.05 o
   7  17   6        1.27        2.42      4.84 o
  -1 -17   7        0.02        2.15      4.99 o
   0 -17   7        3.17        3.52      5.15 o
   1 -17   7        1.47        0.42      4.68 o
  -4 -16   7       16.79       17.87      6.46 o
  -3 -16   7        0.01        1.68      5.15 o
  -2 -16   7        4.04        7.84      5.26 o
  -1 -16   7        3.49        3.16      3.00 o
   0 -16   7       15.56       19.14      4.68 o
   1 -16   7        0.02        3.75      3.16 o
   2 -16   7       22.14       13.24      4.50 o
   3 -16   7        3.48       -1.75      3.33 o
   4 -16   7       10.74       20.48      4.88 o
  -6 -15   7        3.40        0.53      5.41 o
  -5 -15   7        0.00        0.84      4.94 o
  -4 -15   7        3.22        8.46      5.31 o
  -3 -15   7        0.88       -0.26      4.26 o
  -2 -15   7        0.05       -2.56      3.03 o
  -1 -15   7        1.76        3.42      3.29 o
   0 -15   7        0.63        1.07      3.41 o
   1 -15   7        2.93       -1.46      2.45 o
   2 -15   7        1.79        2.49      2.55 o
   3 -15   7        0.70       -1.52      3.63 o
   4 -15   7       62.16       69.55     14.40 o
   5 -15   7        5.31       11.64      4.35 o
   6 -15   7        2.45       10.15      5.86 o
  -7 -14   7        0.45       -3.75      3.75 o
  -6 -14   7        5.41        3.16      3.73 o
  -5 -14   7        1.84        0.27      3.38 o
  -4 -14   7        1.56        1.79      4.15 o
  -3 -14   7        5.20        5.52      4.73 o
  -2 -14   7        0.13       -1.53      2.96 o
  -1 -14   7       12.49       16.96      4.01 o
   0 -14   7       40.49       31.23      4.91 o
   1 -14   7        8.57       12.33      3.15 o
   2 -14   7       60.59       58.83      5.24 o
   3 -14   7        2.97        8.40      5.57 o
   4 -14   7       10.94        8.90      3.82 o
   5 -14   7        0.16        5.08      4.05 o
   6 -14   7        2.16        2.32      2.80 o
   7 -14   7        1.84        7.57      3.49 o
   8 -14   7        0.17        2.32      2.85 o
  -8 -13   7       29.89       32.80      8.30 o
  -7 -13   7        0.03       -0.28      3.39 o
  -6 -13   7       13.05        9.20      3.83 o
  -5 -13   7        0.16       -1.57      3.06 o
  -4 -13   7       14.65       21.61      5.62 o
  -3 -13   7        7.18       -0.22      2.74 o
  -2 -13   7        0.02       -1.33      2.68 o
  -1 -13   7       48.98       54.65      5.40 o
   0 -13   7       41.45       45.20      7.86 o
   1 -13   7       28.46       44.69      8.91 o
   2 -13   7       12.15       13.10      2.62 o
   3 -13   7       39.52       46.72      3.33 o
   4 -13   7        2.60       -0.41      2.09 o
   5 -13   7       72.73       75.76      4.54 o
   6 -13   7        0.96        1.74      2.38 o
   7 -13   7       11.80       11.38      2.96 o
   8 -13   7       17.22       20.80      4.21 o
   9 -13   7        0.05        1.51      2.48 o
  -9 -12   7        6.62       15.66      6.57 o
  -8 -12   7        0.36        4.10      5.62 o
  -7 -12   7        0.60        3.36      3.31 o
  -6 -12   7        1.63        4.70      3.27 o
  -5 -12   7        0.57       -2.52      2.52 o
  -4 -12   7        0.60        0.74      2.71 o
  -3 -12   7       16.13       11.66      2.69 o
  -2 -12   7       14.67       13.74      2.81 o
  -1 -12   7        3.98        1.48      2.57 o
   0 -12   7       25.18       26.28      3.21 o
   1 -12   7       11.27        9.59      2.23 o
   2 -12   7       61.59       60.70      3.79 o
   3 -12   7       89.44       89.44      5.23 o
   4 -12   7       82.48       77.85      4.73 o
   5 -12   7       79.46       76.14      3.75 o
   6 -12   7       21.74       25.64      2.73 o
   7 -12   7       90.64       93.60      7.22 o
   8 -12   7        6.22        4.81      2.54 o
   9 -12   7        0.02        0.58      2.33 o
  10 -12   7        0.11       -0.68      2.29 o
  -9 -11   7        0.71       -4.89      4.89 o
  -8 -11   7        6.84        4.13      3.63 o
  -7 -11   7        4.79       10.17      4.97 o
  -6 -11   7        0.00       -0.73      2.95 o
  -5 -11   7       23.18       31.59      4.58 o
  -4 -11   7       25.21       26.25      8.86 o
  -3 -11   7       87.04       92.43      5.65 o
  -2 -11   7        3.13        2.13      2.38 o
  -1 -11   7       24.33       26.78      2.44 o
   0 -11   7       27.66       28.15      2.45 o
   1 -11   7       20.75       22.63      2.64 o
   2 -11   7        0.34        0.81      1.61 o
   3 -11   7       11.99       15.54      1.97 o
   4 -11   7       34.49       35.76      2.39 o
   5 -11   7       19.99       20.54      2.29 o
   6 -11   7       60.57       60.00      3.38 o
   7 -11   7       18.33       19.17      2.43 o
   8 -11   7       54.81       56.25      3.52 o
   9 -11   7        1.13        4.13      2.33 o
  10 -11   7       33.74       40.29      3.65 o
  11 -11   7        8.63       10.92      2.89 o
 -10 -10   7        1.74        4.47      5.47 o
  -9 -10   7       14.18       19.18      6.78 o
  -8 -10   7        0.12        1.48      3.08 o
  -7 -10   7        2.78        0.84      4.76 o
  -6 -10   7       38.87       48.72      5.25 o
  -5 -10   7        3.99        8.79      3.20 o
  -4 -10   7       47.34       49.56      4.81 o
  -3 -10   7        0.30        1.18      2.77 o
  -2 -10   7       19.95       23.68      2.18 o
  -1 -10   7        8.05       11.25      1.80 o
   0 -10   7      113.83      122.03      3.95 o
   1 -10   7      160.54      161.56      5.37 o
   2 -10   7      115.33      113.63      3.68 o
   3 -10   7       73.93       68.34      3.00 o
   4 -10   7       19.75       19.40      1.98 o
   5 -10   7       40.05       34.30      2.23 o
   6 -10   7       12.64       10.08      1.85 o
   7 -10   7        2.75        1.25      1.56 o
   8 -10   7        5.43        1.93      1.68 o
   9 -10   7        0.03        1.80      2.04 o
  10 -10   7        0.33       -0.72      1.94 o
  11 -10   7       11.69       12.57      2.73 o
  12 -10   7        2.21       -2.44      2.44 o
 -10  -9   7        4.85       18.13      6.25 o
  -9  -9   7       19.11       34.84      7.73 o
  -8  -9   7        8.34        7.71      3.77 o
  -7  -9   7        0.00       -2.16      2.71 o
  -6  -9   7       15.32       10.77      5.28 o
  -5  -9   7        6.82        2.49      6.07 o
  -4  -9   7       44.01       42.20      4.45 o
  -3  -9   7       46.79       51.78      3.35 o
  -2  -9   7        6.89        7.10      1.56 o
  -1  -9   7        3.42        2.80      1.55 o
   0  -9   7       19.24       22.66      2.00 o
   1  -9   7       11.52        6.76      1.26 o
   2  -9   7       60.10       57.85      2.33 o
   3  -9   7        4.19        5.34      1.35 o
   4  -9   7      221.98      222.28      5.10 o
   5  -9   7        2.67        1.36      1.20 o
   6  -9   7       35.44       41.23      2.51 o
   7  -9   7        1.40        2.07      1.39 o
   8  -9   7       91.30       81.28      5.38 o
   9  -9   7        0.21       -0.15      1.58 o
  10  -9   7        1.13        3.93      1.98 o
  11  -9   7        0.03        0.23      2.05 o
  12  -9   7        7.41        5.33      2.43 o
 -11  -8   7        0.35       -3.99      5.36 o
 -10  -8   7        1.59       -3.73      4.68 o
  -9  -8   7        0.00       -1.58      4.52 o
  -8  -8   7       51.64       63.20      6.00 o
  -7  -8   7        0.04        0.02      2.67 o
  -6  -8   7       24.74       23.99      4.03 o
  -5  -8   7       52.78       49.87      4.74 o
  -4  -8   7       59.69       60.88      4.92 o
  -3  -8   7       16.52       16.75      1.76 o
  -2  -8   7        0.46       -0.35      1.11 o
  -1  -8   7       45.24       41.62      2.30 o
   0  -8   7      593.08      579.15      8.97 o
   1  -8   7     1366.78     1343.12     15.43 o
   2  -8   7      666.59      648.89      8.10 o
   3  -8   7       47.70       41.73      2.06 o
   4  -8   7       46.21       43.28      2.12 o
   5  -8   7      203.02      194.66      4.19 o
   6  -8   7       72.30       67.89      2.58 o
   7  -8   7       24.00       24.63      2.05 o
   8  -8   7        0.45        0.29      1.30 o
   9  -8   7       73.09       76.14      3.33 o
  10  -8   7       19.90       25.57      2.40 o
  11  -8   7       67.88       79.16      5.28 o
  12  -8   7        1.57        0.07      2.00 o
  13  -8   7        2.46        0.31      2.51 o
 -11  -7   7        0.12        1.47      5.83 o
 -10  -7   7        3.73       -2.73      4.78 o
  -9  -7   7       19.31       23.97      6.88 o
  -8  -7   7       24.75       24.85      5.39 o
  -7  -7   7       37.64       45.13      4.79 o
  -6  -7   7        9.44        8.00      3.65 o
  -5  -7   7      109.44      114.05      6.34 o
  -4  -7   7      196.66      167.03      5.93 o
  -3  -7   7      191.50      167.73      4.08 o
  -2  -7   7      128.04      113.41      3.33 o
  -1  -7   7      115.66      108.49      3.23 o
   0  -7   7     1369.37     1364.75     15.56 o
   1  -7   7      378.10      372.65      5.44 o
   2  -7   7        0.31        1.17      0.92 o
   3  -7   7      249.34      254.98      3.87 o
   4  -7   7       78.28       73.35      2.26 o
   5  -7   7       24.28       20.29      1.42 o
   6  -7   7       32.51       31.67      1.56 o
   7  -7   7       21.49       20.26      1.52 o
   8  -7   7       53.51       47.28      2.42 o
   9  -7   7        9.93        6.86      1.56 o
  10  -7   7        1.05        0.40      1.63 o
  11  -7   7        0.24        0.15      1.64 o
  12  -7   7        5.49        4.28      2.65 o
  13  -7   7       11.55       15.69      2.67 o
  14  -7   7        3.60        3.68      3.89 o
 -11  -6   7        0.10        5.94      5.57 o
 -10  -6   7        0.59        3.26      5.15 o
  -9  -6   7        1.80       -1.07      6.70 o
  -8  -6   7        6.83        7.26      3.10 o
  -7  -6   7        2.38        2.62      2.34 o
  -6  -6   7        3.63        8.51      3.13 o
  -5  -6   7      114.66       97.03      5.72 o
  -4  -6   7      105.10       88.64      4.22 o
  -3  -6   7       68.03       62.97      2.94 o
  -2  -6   7      107.44      107.35      2.59 o
  -1  -6   7        0.77        0.80      0.64 o
   0  -6   7        9.98        7.32      1.20 o
   1  -6   7       44.34       48.78      1.75 o
   2  -6   7       44.33       46.01      1.53 o
   3  -6   7      474.12      454.78      5.42 o
   4  -6   7      139.26      136.12      2.78 o
   5  -6   7      179.65      183.32      3.29 o
   6  -6   7       18.73       16.30      1.12 o
   7  -6   7      197.51      196.01      3.57 o
   8  -6   7       64.23       64.00      2.15 o
   9  -6   7       15.88       17.88      1.45 o
  10  -6   7       18.08       19.31      1.93 o
  11  -6   7       41.58       43.36      2.95 o
  12  -6   7        0.90        2.51      1.81 o
  13  -6   7        1.51        1.13      2.00 o
  14  -6   7        1.42        1.33      2.40 o
 -11  -5   7        8.34       13.51      6.15 o
 -10  -5   7        1.29       -1.21      4.47 o
  -9  -5   7        4.27        6.36      3.78 o
  -8  -5   7       21.17       16.46      3.61 o
  -7  -5   7        7.88        4.39      2.47 o
  -6  -5   7        0.51       -1.41      2.04 o
  -5  -5   7       35.83       25.70      3.44 o
  -4  -5   7        3.98        4.43      1.93 o
  -3  -5   7        2.03        1.41      0.79 o
  -2  -5   7       96.49       94.47      2.11 o
  -1  -5   7       12.91       11.43      0.75 o
   0  -5   7       78.89       82.03      2.04 o
   1  -5   7       12.29       13.36      0.93 o
   2  -5   7        0.81        0.88      0.64 o
   3  -5   7        9.71       11.18      0.93 o
   4  -5   7      594.61      586.54      6.87 o
   5  -5   7      118.17      129.27      4.03 o
   6  -5   7       48.38       41.51      1.50 o
   7  -5   7       16.43       18.87      1.18 o
   8  -5   7        7.98        8.58      1.04 o
   9  -5   7       17.88       17.99      1.36 o
  10  -5   7        1.51        2.32      1.02 o
  11  -5   7       82.72       90.88      3.44 o
  12  -5   7       15.45       21.44      2.29 o
  13  -5   7        4.42        5.63      2.08 o
  14  -5   7        0.09       -0.93      1.89 o
 -11  -4   7        1.50        0.26      5.20 o
 -10  -4   7        0.00        0.95      4.57 o
  -9  -4   7        1.74        7.45      7.15 o
  -8  -4   7        9.01       12.68      3.39 o
  -7  -4   7        1.79        1.07      2.17 o
  -6  -4   7      125.94      131.51      6.55 o
  -5  -4   7       17.39       16.05      1.63 o
  -4  -4   7      127.90      131.54      2.88 o
  -3  -4   7       13.81       15.02      1.58 o
  -2  -4   7       56.99       51.58      1.32 o
  -1  -4   7       10.46        6.08      0.64 o
   0  -4   7       40.03       38.11      1.10 o
   1  -4   7      582.88      619.53      6.73 o
   2  -4   7      180.68      185.28      2.74 o
   3  -4   7       37.15       33.89      1.07 o
   4  -4   7      268.16      266.81      3.42 o
   5  -4   7      369.65      391.97      4.49 o
   6  -4   7       80.54       88.56      1.78 o
   7  -4   7        1.82        2.84      0.71 o
   8  -4   7       23.15       24.91      1.22 o
   9  -4   7       29.24       30.31      1.74 o
  10  -4   7        2.66        2.81      1.00 o
  11  -4   7       61.13       66.19      2.32 o
  12  -4   7       26.67       27.16      2.27 o
  13  -4   7        0.06        2.01      1.69 o
  14  -4   7        6.58        7.04      2.09 o
  15  -4   7        1.68        4.69      3.19 o
 -12  -3   7        0.50       10.62      6.20 o
 -11  -3   7        0.19       -0.05      4.52 o
 -10  -3   7        0.13        4.89      5.10 o
  -9  -3   7        6.90        5.37      3.02 o
  -8  -3   7        1.78        2.33      3.26 o
  -7  -3   7        0.05        3.40      2.30 o
  -6  -3   7        0.33       -0.85      1.42 o
  -5  -3   7      430.54      411.12     10.45 o
  -4  -3   7      304.75      299.88      5.44 o
  -3  -3   7       41.48       35.46      2.72 o
  -2  -3   7        0.68        0.90      0.71 o
  -1  -3   7       17.75       19.30      0.96 o
   0  -3   7        0.20        1.51      0.88 o
   1  -3   7        2.35        0.82      0.50 o
   2  -3   7      374.20      359.19      4.16 o
   3  -3   7       71.02       69.18      1.33 o
   4  -3   7     1864.67     1863.90     16.62 o
   5  -3   7      248.20      254.06      3.05 o
   6  -3   7      735.06      766.12      7.43 o
   7  -3   7       18.08       15.09      0.81 o
   8  -3   7      116.79      106.02      2.11 o
   9  -3   7       15.74       14.87      1.04 o
  10  -3   7        3.62        1.19      0.89 o
  11  -3   7       18.39       17.14      1.40 o
  12  -3   7      163.14      172.54      4.08 o
  13  -3   7        2.61        5.99      1.81 o
  14  -3   7        1.47        0.66      1.78 o
  15  -3   7        0.10        0.29      2.21 o
 -12  -2   7        0.48       -4.84      4.84 o
 -11  -2   7        0.10       -3.78      4.68 o
 -10  -2   7       39.69       56.24      8.51 o
  -9  -2   7        3.24        4.15      2.95 o
  -8  -2   7       14.49       17.14      3.55 o
  -7  -2   7       39.48       42.04      9.09 o
  -6  -2   7        3.12        4.88      1.88 o
  -5  -2   7      276.61      283.89      6.01 o
  -4  -2   7       63.57       64.79      2.41 o
  -3  -2   7      275.77      275.88      4.52 o
  -2  -2   7       51.56       51.23      1.72 o
  -1  -2   7        2.37        2.13      0.69 o
   0  -2   7       94.01       93.79      2.06 o
   1  -2   7     1117.53     1172.40     10.39 o
   2  -2   7       78.61       75.03      1.74 o
   3  -2   7      282.20      292.40      3.50 o
   4  -2   7       22.38       20.63      0.94 o
   5  -2   7       61.13       53.63      2.02 o
   6  -2   7      120.11      123.66      2.06 o
   7  -2   7     1018.90     1012.39     11.82 o
   8  -2   7       20.30       20.99      1.17 o
   9  -2   7      317.47      321.73      4.19 o
  10  -2   7      101.86      102.94      3.36 o
  11  -2   7       80.72       80.51      2.29 o
  12  -2   7        5.07        2.61      1.15 o
  13  -2   7        0.19        0.95      1.57 o
  14  -2   7        0.32       -0.87      1.71 o
  15  -2   7        0.62        1.21      2.03 o
 -11  -1   7        0.03       -4.05      4.05 o
 -10  -1   7        0.32        3.78      4.62 o
  -9  -1   7        3.14       -2.47      3.78 o
  -8  -1   7        0.08       -2.18      2.18 o
  -7  -1   7       50.36       58.58      5.21 o
  -6  -1   7       50.52       47.61      4.19 o
  -5  -1   7      123.34      120.82      4.23 o
  -4  -1   7     1546.07     1539.01     17.76 o
  -3  -1   7        3.33        3.73      1.05 o
  -2  -1   7      643.42      651.76      8.21 o
  -1  -1   7       73.62       65.44      1.57 o
   0  -1   7     1464.36     1529.50     13.38 o
   1  -1   7       45.04       44.95      1.37 o
   2  -1   7      285.04      295.98      3.79 o
   3  -1   7       37.20       37.90      1.03 o
   4  -1   7       44.96       49.05      1.08 o
   5  -1   7        6.07        6.25      0.51 o
   6  -1   7        1.99        0.90      2.08 o
   7  -1   7       27.17       30.85      3.14 o
   8  -1   7       26.67       24.68      1.70 o
   9  -1   7       32.87       37.48      1.17 o
  10  -1   7       18.19       17.12      1.12 o
  11  -1   7        6.12        5.66      1.00 o
  12  -1   7        0.97        0.68      1.27 o
  13  -1   7        2.27        2.17      1.54 o
  14  -1   7        0.20        1.28      1.69 o
  15  -1   7       13.00       19.66      2.58 o
  16  -1   7        2.25        2.79      3.94 o
 -11   0   7        0.92       -3.99      3.99 o
 -10   0   7       13.91       12.35      5.62 o
  -9   0   7       11.04        9.72      5.20 o
  -8   0   7        0.02       -1.36      1.91 o
  -7   0   7        0.04        0.34      1.84 o
  -6   0   7      105.69       97.11      5.99 o
  -5   0   7      154.93      149.32      4.68 o
  -4   0   7      950.75      927.13     11.80 o
  -3   0   7      378.20      366.57      5.85 o
  -2   0   7      366.05      367.82      4.90 o
  -1   0   7      571.42      583.67      6.55 o
   0   0   7      185.57      184.48      2.80 o
   1   0   7      469.46      425.71      4.77 o
   2   0   7       43.00       42.02      1.39 o
   3   0   7      152.30      190.04      2.46 o
   4   0   7      133.31      134.89      2.31 o
   5   0   7      104.83      112.32      2.03 o
   6   0   7       87.26       95.81      6.46 o
   7   0   7       30.37       35.48      4.52 o
   8   0   7       60.53       64.39      1.60 o
   9   0   7        3.58        3.26      0.75 o
  10   0   7        5.43        4.36      0.75 o
  11   0   7        0.08        1.68      0.79 o
  12   0   7        0.23        0.65      0.89 o
  13   0   7        4.45        3.29      1.33 o
  14   0   7        2.66        0.44      1.68 o
  15   0   7        2.09        0.22      1.64 o
  16   0   7        0.05       -0.84      3.78 o
 -11   1   7        4.45        5.57      5.83 o
 -10   1   7        1.62        6.73      5.36 o
  -9   1   7       38.20       39.05      7.36 o
  -8   1   7       29.67       28.54      3.41 o
  -7   1   7        0.16        1.85      5.28 o
  -6   1   7       49.63       43.69      5.54 o
  -5   1   7      122.99      126.97      9.64 o
  -4   1   7       14.92       12.97      1.48 o
  -3   1   7       46.62       44.78      1.99 o
  -2   1   7       23.65       28.94      1.50 o
  -1   1   7        9.60       10.62      0.92 o
   0   1   7        4.02        3.79      0.94 o
   1   1   7        0.92       -0.32      0.49 o
   2   1   7     1034.29     1034.21     11.20 o
   3   1   7       32.52       32.01      1.39 o
   4   1   7     1893.86     1840.42     19.61 o
   5   1   7      118.39      123.81      2.11 o
   6   1   7       30.04       31.59      2.65 o
   7   1   7       18.57       14.09      3.36 o
   8   1   7       11.63       13.13      0.74 o
   9   1   7       30.12       28.08      1.13 o
  10   1   7        4.76        4.45      0.78 o
  11   1   7        0.10       -0.25      0.79 o
  12   1   7        3.99        4.71      1.01 o
  13   1   7        1.74        2.59      1.18 o
  14   1   7        0.76        2.25      1.60 o
  15   1   7        0.14       -3.11      3.67 o
  16   1   7        0.67       -0.42      3.52 o
 -11   2   7        0.68       -4.73      4.73 o
 -10   2   7        7.60        4.68      5.41 o
  -9   2   7        1.07        1.36      3.25 o
  -8   2   7       38.85       39.27      3.83 o
  -7   2   7       26.34       28.93      4.08 o
  -6   2   7       26.64       28.70      3.72 o
  -5   2   7       65.74       60.31      5.89 o
  -4   2   7       26.84       25.20      1.39 o
  -3   2   7       18.33       18.11      2.09 o
  -2   2   7       98.50       94.18      2.45 o
  -1   2   7       77.93       81.43      2.44 o
   0   2   7      228.31      223.67      3.49 o
   1   2   7      295.29      284.38      3.62 o
   2   2   7        7.45        8.54      0.80 o
   3   2   7      107.39      115.98      2.17 o
   4   2   7        2.53        1.99      0.62 o
   5   2   7     1045.17     1105.72     13.46 o
   6   2   7       33.22       30.80      1.15 o
   7   2   7       48.79       57.65      1.53 o
   8   2   7       49.27       52.08      1.55 o
   9   2   7       29.68       36.92      1.70 o
  10   2   7       37.97       36.97      1.56 o
  11   2   7        1.26        0.13      0.84 o
  12   2   7       59.14       58.58      2.24 o
  13   2   7        0.14       -0.03      1.35 o
  14   2   7        2.26        4.03      1.96 o
  15   2   7        0.49       -0.41      1.79 o
  16   2   7        0.72        2.31      3.68 o
 -11   3   7        0.17       -4.89      4.89 o
 -10   3   7        0.42       -1.63      5.26 o
  -9   3   7       18.54       24.74      4.72 o
  -8   3   7       11.30       12.59      3.02 o
  -7   3   7       25.92       36.88      4.36 o
  -6   3   7       99.34       97.33      5.85 o
  -5   3   7      128.10      119.82      6.08 o
  -4   3   7       21.77       25.15      1.84 o
  -3   3   7       29.91       27.28      2.45 o
  -2   3   7        5.03        4.58      1.02 o
  -1   3   7       29.21       31.63      1.39 o
   0   3   7     1645.49     1616.85     19.78 o
   1   3   7       99.53      101.77      2.80 o
   2   3   7        3.57        1.90      0.71 o
   3   3   7        3.23        3.28      0.66 o
   4   3   7      363.14      402.31      5.40 o
   5   3   7        0.12       -0.32      0.63 o
   6   3   7      312.07      338.29      4.24 o
   7   3   7      267.39      245.58      3.74 o
   8   3   7        1.53        1.45      0.67 o
   9   3   7        1.18        2.92      0.78 o
  10   3   7       44.05       39.59      1.60 o
  11   3   7        1.35        0.66      0.94 o
  12   3   7       16.53       13.61      1.96 o
  13   3   7        0.03       -0.02      1.61 o
  14   3   7        9.91       12.33      3.09 o
  15   3   7        0.01       -1.81      2.68 o
  16   3   7        0.39        1.79      3.94 o
 -10   4   7       73.56       83.30     10.56 o
  -9   4   7        2.71       -1.31      4.20 o
  -8   4   7        3.73        1.47      6.36 o
  -7   4   7       16.86       19.29      5.20 o
  -6   4   7        7.18        6.14      2.92 o
  -5   4   7      203.11      178.89      9.99 o
  -4   4   7        7.22        7.61      2.49 o
  -3   4   7       70.99       70.41      2.90 o
  -2   4   7        0.98        1.44      0.89 o
  -1   4   7        6.98        6.32      1.00 o
   0   4   7       82.29       84.74      2.11 o
   1   4   7       33.65       23.89      1.15 o
   2   4   7        5.18        5.40      0.88 o
   3   4   7        9.23       10.02      0.92 o
   4   4   7       80.93       80.42      2.22 o
   5   4   7       10.69       11.37      0.94 o
   6   4   7      190.87      195.20      2.90 o
   7   4   7      379.53      395.34      5.11 o
   8   4   7      223.11      225.59      3.84 o
   9   4   7        0.93        0.92      0.86 o
  10   4   7       21.15       24.90      1.49 o
  11   4   7       52.55       48.84      2.05 o
  12   4   7        1.13        2.04      1.33 o
  13   4   7        2.58       -0.07      3.11 o
  14   4   7        0.99        1.06      1.91 o
  15   4   7        0.00        1.59      2.18 o
  16   4   7        0.15       -0.58      3.52 o
 -10   5   7        5.10        3.36      6.10 o
  -9   5   7        1.95       10.83      5.47 o
  -8   5   7        0.28       -2.54      3.00 o
  -7   5   7        1.94        3.27      2.89 o
  -6   5   7        0.03        2.65      2.43 o
  -5   5   7       14.70       12.21      3.05 o
  -4   5   7       87.09       72.08      4.99 o
  -3   5   7        2.96        4.59      1.57 o
  -2   5   7      107.90      103.25      3.07 o
  -1   5   7        0.19        0.76      0.75 o
   0   5   7        2.23        1.12      0.74 o
   1   5   7        0.09        0.37      0.62 o
   2   5   7      326.34      361.67      4.96 o
   3   5   7       68.13       78.03      2.13 o
   4   5   7        0.93        1.01      0.71 o
   5   5   7       26.16       21.97      1.17 o
   6   5   7        0.80        0.23      0.81 o
   7   5   7      212.95      220.09      4.00 o
   8   5   7      115.53      119.50      2.90 o
   9   5   7        3.60        5.24      1.09 o
  10   5   7       19.47       16.64      1.45 o
  11   5   7        0.31        0.23      1.52 o
  12   5   7        6.18        5.96      1.88 o
  13   5   7        1.36        0.25      1.74 o
  14   5   7        0.33        0.45      1.97 o
  15   5   7        0.32       -0.58      2.17 o
  16   5   7        3.90        7.57      4.36 o
 -10   6   7       27.13       27.01      7.94 o
  -9   6   7        3.86        8.46      5.99 o
  -8   6   7        5.31        7.20      5.26 o
  -7   6   7        1.39        2.49      2.88 o
  -6   6   7        1.88        7.98      4.89 o
  -5   6   7        7.66        5.38      2.66 o
  -4   6   7       49.57       56.59      4.73 o
  -3   6   7      483.43      439.98     24.83 o
  -2   6   7       67.28       58.22      3.06 o
  -1   6   7      496.10      475.94      8.90 o
   0   6   7        0.60        0.42      0.81 o
   1   6   7        0.43       -0.68      0.68 o
   2   6   7        1.75        0.88      0.82 o
   3   6   7       23.48       30.09      1.55 o
   4   6   7       11.89       15.93      1.25 o
   5   6   7       22.72       26.41      1.43 o
   6   6   7       32.81       32.89      1.99 o
   7   6   7        1.88        0.57      0.95 o
   8   6   7        5.15        1.76      1.05 o
   9   6   7        0.40        0.47      1.14 o
  10   6   7        0.12       -0.61      1.06 o
  11   6   7       25.51       29.49      2.25 o
  12   6   7       13.81       14.65      2.85 o
  13   6   7        0.15       -0.34      1.84 o
  14   6   7       13.35       11.80      3.24 o
  15   6   7        0.40       -1.47      2.19 o
  16   6   7        9.02        6.20      4.73 o
  -9   7   7        0.87        3.26      5.68 o
  -8   7   7       52.97       66.22      9.14 o
  -7   7   7        0.32        6.04      4.89 o
  -6   7   7       24.97       28.23      4.32 o
  -5   7   7        6.13        8.01      2.95 o
  -4   7   7       21.39       17.95      3.73 o
  -3   7   7        0.26       -1.39      2.11 o
  -2   7   7       85.47       96.12      4.64 o
  -1   7   7       20.48       13.37      3.43 o
   0   7   7        5.38        5.57      1.58 o
   1   7   7        6.97        6.61      1.51 o
   2   7   7       75.84       79.47      2.82 o
   3   7   7       10.05       10.76      1.29 o
   4   7   7       32.01       35.30      1.75 o
   5   7   7      182.67      188.89      3.71 o
   6   7   7       23.21       22.57      1.66 o
   7   7   7       12.11        8.56      1.33 o
   8   7   7        1.76        1.41      1.13 o
   9   7   7       11.03        8.43      1.42 o
  10   7   7        7.42        8.99      1.99 o
  11   7   7       28.70       21.86      2.53 o
  12   7   7        4.03       -1.09      1.77 o
  13   7   7        0.14        0.25      2.04 o
  14   7   7        1.41       -2.04      2.04 o
  15   7   7        1.14        3.38      2.48 o
  -9   8   7        8.42       14.19      6.78 o
  -8   8   7       17.17       25.65      7.20 o
  -7   8   7       13.04       18.18      6.15 o
  -6   8   7        6.50        2.29      3.22 o
  -5   8   7       15.14       20.40      3.90 o
  -4   8   7        0.96        3.29      2.68 o
  -3   8   7        0.10       -0.46      2.13 o
  -2   8   7        0.89        2.69      2.36 o
  -1   8   7       19.41       23.73      2.48 o
   0   8   7        5.38        6.31      1.85 o
   1   8   7       15.72       14.29      2.00 o
   2   8   7        7.26        3.93      1.46 o
   3   8   7        3.53        2.15      1.35 o
   4   8   7        9.77        9.41      1.60 o
   5   8   7      135.14      150.89      3.86 o
   6   8   7       76.97       86.85      3.44 o
   7   8   7       11.14        6.35      1.86 o
   8   8   7       72.26       89.06      4.06 o
   9   8   7       12.81       11.30      2.16 o
  10   8   7       28.92       29.34      2.80 o
  11   8   7        0.36       -0.82      1.74 o
  12   8   7        0.16       -1.63      1.86 o
  13   8   7        0.29        0.40      2.12 o
  14   8   7        1.09        1.31      2.42 o
  15   8   7        7.82       13.85      3.07 o
  -8   9   7        7.60        8.93      6.10 o
  -7   9   7        0.06        2.58      5.20 o
  -6   9   7        8.29        6.09      3.38 o
  -5   9   7        1.78        3.90      3.01 o
  -4   9   7       30.48       33.12      4.42 o
  -3   9   7        0.15       -0.40      2.28 o
  -2   9   7       67.35       68.97      5.15 o
  -1   9   7        7.61       11.31      3.01 o
   0   9   7      563.55      584.02     10.96 o
   1   9   7       63.53       57.04      3.23 o
   2   9   7        0.23        1.96      1.56 o
   3   9   7       86.01       86.13      3.60 o
   4   9   7        6.40        6.11      1.60 o
   5   9   7       30.09       30.09      2.86 o
   6   9   7       73.72       72.02      3.86 o
   7   9   7       18.99       24.43      2.65 o
   8   9   7       73.83       76.82      4.01 o
   9   9   7        0.20        0.74      1.75 o
  10   9   7        0.16       -0.99      1.63 o
  11   9   7        4.85        4.36      2.12 o
  12   9   7        2.89        3.84      2.24 o
  13   9   7        0.23       -0.36      2.70 o
  14   9   7        2.37       -1.56      2.36 o
  15   9   7        1.76       -2.84      2.84 o
  -7  10   7        4.79       -3.78      5.10 o
  -6  10   7        0.01       -3.21      3.94 o
  -5  10   7        0.03        2.36      3.09 o
  -4  10   7        0.08       -2.58      2.58 o
  -3  10   7       44.82       51.81      5.13 o
  -2  10   7        0.24       -0.82      2.32 o
  -1  10   7        4.91        5.76      3.31 o
   0  10   7       11.13       15.43      3.23 o
   1  10   7      233.18      250.46      8.56 o
   2  10   7       39.52       48.41      3.16 o
   3  10   7      105.19      115.67      4.32 o
   4  10   7       85.84       85.00      3.73 o
   5  10   7        3.65        5.46      2.04 o
   6  10   7       49.67       41.02      3.39 o
   7  10   7       29.21       25.14      2.92 o
   8  10   7        4.74       -0.46      1.90 o
   9  10   7        2.05        1.47      2.00 o
  10  10   7        4.94        6.67      3.04 o
  11  10   7        8.89        8.40      2.44 o
  12  10   7        0.90       -2.01      2.01 o
  13  10   7        0.02        2.02      2.40 o
  14  10   7        1.00        3.39      3.73 o
  -7  11   7        0.06       -0.58      5.52 o
  -6  11   7        0.03        7.41      5.52 o
  -5  11   7        0.19        3.28      3.26 o
  -4  11   7       13.83       16.55      4.07 o
  -3  11   7        5.70        5.10      3.34 o
  -2  11   7        2.85        6.22      4.05 o
  -1  11   7        0.04        1.25      2.55 o
   0  11   7        0.88       -2.22      2.44 o
   1  11   7        3.20       10.10      3.23 o
   2  11   7      111.00      119.18      5.43 o
   3  11   7        1.01        2.24      1.81 o
   4  11   7        4.89        5.65      2.94 o
   5  11   7        1.01       -0.78      1.90 o
   6  11   7        0.00       -0.47      2.00 o
   7  11   7        1.34        0.23      2.02 o
   8  11   7        3.55        1.83      2.12 o
   9  11   7       19.98       21.34      4.20 o
  10  11   7        0.00        0.35      2.13 o
  11  11   7        0.36        3.20      2.43 o
  12  11   7        0.01        0.54      2.38 o
  13  11   7        0.66       -1.71      2.48 o
  14  11   7        0.62       -1.35      2.61 o
  -6  12   7        2.94        6.52      5.57 o
  -5  12   7       11.12       11.35      6.41 o
  -4  12   7        0.01       -2.78      2.78 o
  -3  12   7        3.40        3.19      3.53 o
  -2  12   7        0.18       -2.35      2.35 o
  -1  12   7       23.12       25.00      4.19 o
   0  12   7        0.44        2.41      2.64 o
   1  12   7       18.82       22.37      3.84 o
   2  12   7        0.98        0.39      2.48 o
   3  12   7        2.17        1.84      3.63 o
   4  12   7        2.56        3.48      2.62 o
   5  12   7        0.00       -2.07      2.07 o
   6  12   7        0.13       -1.41      2.20 o
   7  12   7        5.45        0.94      2.33 o
   8  12   7        0.06        1.82      2.59 o
   9  12   7        2.78        1.21      2.38 o
  10  12   7        1.87        2.61      2.96 o
  11  12   7        4.31        8.25      2.92 o
  12  12   7        8.95        8.19      2.92 o
  13  12   7        1.62        3.73      3.37 o
  -5  13   7        0.01        5.99      5.73 o
  -4  13   7       12.43       12.61      5.73 o
  -3  13   7       13.70       17.14      4.29 o
  -2  13   7       11.71       14.65      4.21 o
  -1  13   7        0.14        0.41      5.15 o
   0  13   7        7.31        5.39      4.28 o
   1  13   7        1.44       -1.69      2.78 o
   2  13   7        5.59        5.89      4.31 o
   3  13   7        8.93        3.68      3.84 o
   4  13   7        1.07        4.41      3.89 o
   5  13   7        0.00       -3.00      3.42 o
   6  13   7       11.06        9.44      3.43 o
   7  13   7        4.46        3.21      3.52 o
   8  13   7        3.47        2.91      2.59 o
   9  13   7        1.28        2.24      2.68 o
  10  13   7        3.97        8.74      3.12 o
  11  13   7        1.64       -0.40      2.85 o
  12  13   7        7.54       14.04      4.22 o
  13  13   7        0.05       -1.26      4.36 o
  -4  14   7        0.09        5.62      5.47 o
  -3  14   7        0.56        1.30      3.60 o
  -2  14   7        0.36       -0.45      3.57 o
  -1  14   7        6.53        6.67      3.91 o
   0  14   7        1.63       -3.27      3.99 o
   1  14   7        3.54        0.11      4.36 o
   2  14   7        2.12        5.31      4.20 o
   3  14   7        0.55       -3.00      3.00 o
   4  14   7        3.40        9.09      4.47 o
   5  14   7        0.13       -3.52      3.52 o
   6  14   7        2.13        5.89      4.20 o
   7  14   7        1.50       -3.73      3.73 o
   8  14   7        8.30       14.19      5.10 o
   9  14   7        8.20       10.67      4.94 o
  10  14   7        8.41       11.98      5.10 o
  11  14   7        5.21        4.68      4.68 o
  12  14   7        0.11        1.16      4.31 o
  -2  15   7        3.03       14.03      4.36 o
  -1  15   7       11.91        7.88      5.15 o
   0  15   7       18.26       18.18      6.36 o
   1  15   7       19.57       19.71      6.31 o
   2  15   7        0.09        5.83      5.05 o
   3  15   7        0.03       -3.94      3.94 o
   4  15   7        6.20        6.36      4.99 o
   5  15   7        0.20       -1.68      4.26 o
   6  15   7        1.90       -0.74      3.99 o
   7  15   7        0.66        3.05      4.36 o
   8  15   7        0.47        0.37      4.41 o
   9  15   7        1.63        4.94      4.47 o
  10  15   7        3.70        2.73      4.68 o
   0  16   7       14.23       34.95      8.09 o
   1  16   7        3.71       10.30      5.94 o
   2  16   7       27.25       18.66      6.67 o
   3  16   7        1.14        5.31      5.20 o
   4  16   7        4.12       13.56      5.57 o
   5  16   7        0.30        0.47      4.36 o
   6  16   7        0.51       -4.15      4.15 o
   7  16   7        1.33       -1.58      4.15 o
   8  16   7        0.49        4.26      4.89 o
   9  16   7        0.00        2.37      4.57 o
   3  17   7        1.16        9.88      5.36 o
   4  17   7        0.00        1.00      4.94 o
   5  17   7        0.97        4.31      5.05 o
   6  17   7        1.07       -0.16      4.68 o
  -3 -16   8        3.95       -4.31      4.31 o
  -2 -16   8        0.21        8.62      5.99 o
  -1 -16   8        4.25       10.01      3.99 o
   0 -16   8        8.10        8.35      3.26 o
   1 -16   8        0.96       -1.57      2.90 o
   2 -16   8        1.21        3.34      3.71 o
   3 -16   8        5.44        9.42      4.01 o
   4 -16   8        1.31       -4.15      4.15 o
  -5 -15   8        0.28       -3.31      4.52 o
  -4 -15   8        0.19       -1.52      4.47 o
  -3 -15   8        2.85        2.47      4.99 o
  -2 -15   8       23.35       17.19      6.31 o
  -1 -15   8        1.22        0.84      4.52 o
   0 -15   8        2.29        4.27      3.42 o
   1 -15   8        0.46       -2.44      2.44 o
   2 -15   8        8.42        8.62      2.96 o
   3 -15   8        4.35        9.06      3.79 o
   4 -15   8       13.11        9.62      4.02 o
   5 -15   8        8.74       12.43      9.07 o
   6 -15   8        2.96        0.66      3.35 o
  -6 -14   8        2.62        0.26      5.41 o
  -5 -14   8       12.20       15.82      6.20 o
  -4 -14   8        0.14        0.21      4.62 o
  -3 -14   8        6.56        1.21      4.73 o
  -2 -14   8        2.20        4.78      4.15 o
  -1 -14   8        0.03       -2.68      4.70 o
   0 -14   8        0.50        1.40      2.88 o
   1 -14   8        6.90        8.86      3.59 o
   2 -14   8        0.07        1.25      2.32 o
   3 -14   8       28.67       27.68      4.29 o
   4 -14   8        3.76        1.53      2.64 o
   5 -14   8       54.54       56.17      5.03 o
   6 -14   8       41.76       53.20      5.35 o
   7 -14   8        7.49       16.31      3.54 o
   8 -14   8        1.32        6.23      3.41 o
  -7 -13   8        5.93       12.15      4.27 o
  -6 -13   8        0.01       -2.51      4.55 o
  -5 -13   8        2.64       -0.38      3.35 o
  -4 -13   8       12.74        7.57      4.99 o
  -3 -13   8        3.42        0.53      4.05 o
  -2 -13   8       18.38       16.56      5.68 o
  -1 -13   8       22.10       27.70      4.38 o
   0 -13   8      127.06      133.69     11.51 o
   1 -13   8       19.87       20.78      6.65 o
   2 -13   8       57.50       67.03      4.94 o
   3 -13   8       18.11       21.15      2.71 o
   4 -13   8        2.73        1.20      1.98 o
   5 -13   8        2.58        2.52      2.38 o
   6 -13   8        0.02       -2.51      2.51 o
   7 -13   8        5.40        4.38      2.48 o
   8 -13   8        9.73       14.17      3.14 o
   9 -13   8        0.26       -0.30      2.72 o
  -8 -12   8       12.84       22.49      7.31 o
  -7 -12   8       18.65       26.12      7.15 o
  -6 -12   8        1.38       -3.05      3.05 o
  -5 -12   8       10.25       14.90      5.31 o
  -4 -12   8        3.34        6.40      3.10 o
  -3 -12   8        6.88        5.72      3.10 o
  -2 -12   8       20.17       24.73      3.88 o
  -1 -12   8       11.12        4.71      3.65 o
   0 -12   8        6.86        8.12      3.14 o
   1 -12   8       20.31       15.89      2.65 o
   2 -12   8       66.89       73.10      4.63 o
   3 -12   8       28.60       32.56      4.26 o
   4 -12   8       23.06       17.19      2.43 o
   5 -12   8        8.59        7.94      2.38 o
   6 -12   8       31.41       36.61      3.06 o
   7 -12   8        2.45        3.05      2.12 o
   8 -12   8       88.31      111.95     10.70 o
   9 -12   8        4.86       10.16      5.36 o
  10 -12   8        0.56       -2.06      2.64 o
  -9 -11   8        7.96       12.14      7.04 o
  -8 -11   8        0.01        4.56      3.76 o
  -7 -11   8        6.21        7.30      7.12 o
  -6 -11   8        0.20        0.63      5.86 o
  -5 -11   8       18.49       15.53      3.90 o
  -4 -11   8        0.10       -0.91      3.34 o
  -3 -11   8       12.97        8.74      3.25 o
  -2 -11   8       49.04       54.65      3.88 o
  -1 -11   8        0.09        2.45      2.11 o
   0 -11   8        3.63        5.60      2.00 o
   1 -11   8        0.00       -1.55      1.55 o
   2 -11   8       12.27       15.20      2.44 o
   3 -11   8        0.18        0.50      1.75 o
   4 -11   8       23.29       24.46      2.37 o
   5 -11   8       68.37       68.00      3.06 o
   6 -11   8       42.06       44.22      3.01 o
   7 -11   8       41.04       43.11      3.09 o
   8 -11   8        0.68       -0.48      1.81 o
   9 -11   8       27.25       29.55      3.29 o
  10 -11   8        1.75        3.31      2.36 o
  11 -11   8        0.27        1.58      2.74 o
  -9 -10   8       25.37       49.93      9.20 o
  -8 -10   8        9.18       18.77      5.39 o
  -7 -10   8        0.78        1.86      4.05 o
  -6 -10   8       16.93       13.91      3.63 o
  -5 -10   8       23.57       23.93      4.31 o
  -4 -10   8       70.33       82.74      5.94 o
  -3 -10   8      138.45      149.26      7.34 o
  -2 -10   8        1.08       -1.48      1.65 o
  -1 -10   8       58.35       66.08      3.09 o
   0 -10   8        4.01        4.03      1.66 o
   1 -10   8       31.01       36.44      2.80 o
   2 -10   8       25.81       27.41      2.56 o
   3 -10   8       81.48       78.57      3.24 o
   4 -10   8       28.47       31.12      2.35 o
   5 -10   8       29.98       27.94      2.11 o
   6 -10   8       21.10       23.37      2.28 o
   7 -10   8        2.70        1.44      1.56 o
   8 -10   8       39.68       40.52      2.93 o
   9 -10   8        0.03        3.01      2.07 o
  10 -10   8       39.54       45.41      8.31 o
  11 -10   8        0.05        3.70      2.29 o
  12 -10   8        5.01       10.32      5.26 o
 -10  -9   8        9.47       11.93      6.83 o
  -9  -9   8        0.74       -4.57      4.89 o
  -8  -9   8       13.24       14.24      4.47 o
  -7  -9   8        6.43        4.08      3.43 o
  -6  -9   8        4.35        3.46      4.02 o
  -5  -9   8        3.52        6.00      3.52 o
  -4  -9   8        0.02       -1.43      2.28 o
  -3  -9   8        8.20        9.59      2.95 o
  -2  -9   8       36.91       38.87      2.47 o
  -1  -9   8       59.13       49.83      2.68 o
   0  -9   8       37.88       40.32      2.43 o
   1  -9   8       37.38       39.94      2.74 o
   2  -9   8       32.20       35.79      2.21 o
   3  -9   8      178.78      182.52      4.98 o
   4  -9   8      130.91      132.89      3.94 o
   5  -9   8      121.59      119.20      3.84 o
   6  -9   8       21.32       22.29      1.87 o
   7  -9   8       62.35       62.79      3.08 o
   8  -9   8        3.48        2.95      1.63 o
   9  -9   8       45.69       56.00      3.17 o
  10  -9   8        1.50        0.64      1.91 o
  11  -9   8        0.07       -0.91      1.98 o
  12  -9   8        6.95        4.98      2.34 o
 -10  -8   8        2.05       -4.36      4.36 o
  -9  -8   8        2.37       -4.15      4.15 o
  -8  -8   8        0.73        4.23      3.42 o
  -7  -8   8       55.33       71.21      6.15 o
  -6  -8   8       19.76       24.31      4.22 o
  -5  -8   8       10.10       12.69      3.42 o
  -4  -8   8       29.99       27.69      6.65 o
  -3  -8   8       45.71       29.80      3.19 o
  -2  -8   8        5.68        3.42      1.91 o
  -1  -8   8       18.02       16.05      1.81 o
   0  -8   8       49.99       55.48      2.60 o
   1  -8   8       80.00       78.83      3.87 o
   2  -8   8        4.36        4.77      1.33 o
   3  -8   8       90.16       78.55      2.94 o
   4  -8   8       31.25       27.39      2.02 o
   5  -8   8       66.40       61.18      2.71 o
   6  -8   8      430.42      424.71      6.76 o
   7  -8   8        0.66       -0.25      1.26 o
   8  -8   8       60.66       70.10      3.09 o
   9  -8   8        0.04       -1.30      1.30 o
  10  -8   8       68.69       68.80      3.32 o
  11  -8   8        0.17        1.05      1.86 o
  12  -8   8       22.29       24.94      2.86 o
  13  -8   8        0.05        0.69      2.48 o
 -10  -7   8        0.08       -4.36      4.36 o
  -9  -7   8        4.97        3.05      5.36 o
  -8  -7   8        0.18       -2.81      2.81 o
  -7  -7   8       30.35       38.16      4.96 o
  -6  -7   8        0.69        1.71      3.81 o
  -5  -7   8       54.32       46.85      4.70 o
  -4  -7   8       43.80       54.97      4.60 o
  -3  -7   8      115.55      103.77      4.08 o
  -2  -7   8      304.68      303.33      5.83 o
  -1  -7   8      106.93      108.35      3.34 o
   0  -7   8      228.08      218.88      4.74 o
   1  -7   8      548.37      541.59      7.73 o
   2  -7   8      110.33      112.57      3.45 o
   3  -7   8      219.02      204.83      3.85 o
   4  -7   8        4.27        0.86      1.01 o
   5  -7   8       22.04       21.50      1.47 o
   6  -7   8       45.66       46.31      1.91 o
   7  -7   8       50.89       43.18      1.94 o
   8  -7   8       12.39       11.85      1.45 o
   9  -7   8        5.01        3.38      1.37 o
  10  -7   8        0.80        0.75      1.37 o
  11  -7   8       18.87       15.97      2.53 o
  12  -7   8        6.62        5.25      2.02 o
  13  -7   8        2.17        0.52      2.01 o
  14  -7   8        1.25        6.62      4.26 o
 -11  -6   8        2.96       14.72      7.10 o
 -10  -6   8        0.11       -4.52      4.52 o
  -9  -6   8       13.61       19.97      6.62 o
  -8  -6   8       17.20       10.30      5.78 o
  -7  -6   8        5.65        1.03      2.78 o
  -6  -6   8        0.00       -0.17      2.25 o
  -5  -6   8       81.26       75.82      5.35 o
  -4  -6   8      113.92      115.30      6.15 o
  -3  -6   8       89.52       93.78      3.82 o
  -2  -6   8       50.78       44.94      2.15 o
  -1  -6   8      657.65      632.84      9.24 o
   0  -6   8       49.51       53.11      2.11 o
   1  -6   8     1094.56     1108.87     11.87 o
   2  -6   8      786.35      803.17      8.58 o
   3  -6   8        0.70        0.02      0.80 o
   4  -6   8       41.80       43.72      1.73 o
   5  -6   8       68.85       71.80      2.13 o
   6  -6   8       60.15       64.43      3.17 o
   7  -6   8        5.03        2.83      0.90 o
   8  -6   8       52.54       52.18      1.95 o
   9  -6   8        1.04       -0.22      0.94 o
  10  -6   8        2.50        2.47      1.19 o
  11  -6   8        3.90        2.64      1.52 o
  12  -6   8        0.48        0.49      1.66 o
  13  -6   8        0.71       -0.33      1.86 o
  14  -6   8        0.08        1.68      2.34 o
 -11  -5   8        0.08       -1.47      5.31 o
 -10  -5   8        1.00        2.63      5.26 o
  -9  -5   8        0.63       -3.73      4.41 o
  -8  -5   8       14.67       14.12      6.33 o
  -7  -5   8        0.03       -1.00      3.44 o
  -6  -5   8       71.55       76.03      5.59 o
  -5  -5   8        1.73        3.23      2.33 o
  -4  -5   8       95.07       87.25      3.76 o
  -3  -5   8       19.21       13.39      1.92 o
  -2  -5   8        7.05       10.14      1.73 o
  -1  -5   8       60.66       56.89      1.89 o
   0  -5   8        0.02       -0.15      0.61 o
   1  -5   8      236.89      257.55      3.71 o
   2  -5   8      214.68      218.30      3.56 o
   3  -5   8      274.21      269.11      4.36 o
   4  -5   8      381.47      384.22      5.13 o
   5  -5   8      293.88      279.07      4.09 o
   6  -5   8        2.67        2.51      0.81 o
   7  -5   8      100.08       91.04      2.05 o
   8  -5   8       70.66       64.82      1.99 o
   9  -5   8       74.37       69.65      2.16 o
  10  -5   8       14.03       14.72      1.64 o
  11  -5   8       42.98       44.97      2.21 o
  12  -5   8        0.73        4.05      1.71 o
  13  -5   8        0.04        1.30      1.71 o
  14  -5   8        2.57        4.39      2.28 o
 -11  -4   8       12.08       22.60      7.41 o
 -10  -4   8        0.02        3.94      5.89 o
  -9  -4   8       34.60       47.51      8.15 o
  -8  -4   8        4.37        7.50      6.10 o
  -7  -4   8       53.47       52.42      5.08 o
  -6  -4   8        7.52        6.50      2.77 o
  -5  -4   8       27.27       26.21      3.54 o
  -4  -4   8       22.09       17.16      1.47 o
  -3  -4   8      195.82      192.92      5.22 o
  -2  -4   8       69.91       70.83      1.79 o
  -1  -4   8      125.98      119.25      2.11 o
   0  -4   8      102.76      110.72      2.13 o
   1  -4   8        0.54       -0.02      0.56 o
   2  -4   8      132.31      137.01      2.52 o
   3  -4   8      127.56      124.53      2.20 o
   4  -4   8      249.75      256.52      5.02 o
   5  -4   8      148.23      157.24      2.51 o
   6  -4   8      159.67      166.54      2.77 o
   7  -4   8       12.57        9.58      0.88 o
   8  -4   8       76.31       80.41      1.97 o
   9  -4   8       14.80       13.18      1.05 o
  10  -4   8      152.85      159.85      3.13 o
  11  -4   8       34.46       35.53      2.05 o
  12  -4   8        0.11       -0.43      1.23 o
  13  -4   8       17.79       16.23      2.11 o
  14  -4   8        1.32        0.20      1.78 o
  15  -4   8        0.41       -1.68      5.57 o
 -11  -3   8        1.86        8.88      5.94 o
 -10  -3   8        0.42        2.84      5.41 o
  -9  -3   8       19.83       23.28      6.62 o
  -8  -3   8        0.46       -1.70      2.76 o
  -7  -3   8        7.04        7.90      2.91 o
  -6  -3   8        1.39        1.32      2.42 o
  -5  -3   8       32.72       30.77      2.62 o
  -4  -3   8       40.86       41.25      3.35 o
  -3  -3   8        3.72       -0.61      1.93 o
  -2  -3   8        0.31       -0.70      0.73 o
  -1  -3   8       19.94       18.30      1.02 o
   0  -3   8      197.64      188.48      2.80 o
   1  -3   8       26.53       17.11      0.98 o
   2  -3   8       44.62       45.72      1.28 o
   3  -3   8      207.53      222.70      2.97 o
   4  -3   8       59.07       57.67      1.48 o
   5  -3   8      281.98      289.61      3.62 o
   6  -3   8        4.52        3.61      0.60 o
   7  -3   8        2.72        1.33      0.65 o
   8  -3   8        2.64        2.85      0.64 o
   9  -3   8        3.98        3.31      0.82 o
  10  -3   8       37.63       34.03      1.40 o
  11  -3   8        4.86        5.79      1.00 o
  12  -3   8       70.69       71.82      4.22 o
  13  -3   8        1.42        1.07      1.52 o
  14  -3   8        1.64        2.57      1.79 o
  15  -3   8        0.20       -2.73      2.73 o
 -11  -2   8        0.03       -4.57      4.57 o
 -10  -2   8        2.37       -0.42      4.52 o
  -9  -2   8       20.70       28.07      6.88 o
  -8  -2   8       50.60       58.36      5.42 o
  -7  -2   8        5.80        6.52      2.92 o
  -6  -2   8        2.05        1.55      2.97 o
  -5  -2   8       20.57       27.99      6.39 o
  -4  -2   8      199.28      194.38      5.95 o
  -3  -2   8      197.87      203.97      5.29 o
  -2  -2   8       12.66       10.33      1.13 o
  -1  -2   8       54.26       53.84      1.74 o
   0  -2   8       28.66       41.50      1.41 o
   1  -2   8       58.64       56.77      1.46 o
   2  -2   8        0.07        0.59      0.52 o
   3  -2   8        3.23        1.57      0.55 o
   4  -2   8      177.81      161.00      2.68 o
   5  -2   8        0.24        0.79      0.44 o
   6  -2   8      540.05      527.26      6.68 o
   7  -2   8       11.61       14.53      0.82 o
   8  -2   8      278.79      272.49      4.14 o
   9  -2   8       33.31       36.60      1.27 o
  10  -2   8       24.55       25.14      1.13 o
  11  -2   8       11.97       12.95      1.18 o
  12  -2   8       28.66       28.94      1.59 o
  13  -2   8        7.12        4.75      1.48 o
  14  -2   8        0.23       -0.49      1.64 o
  15  -2   8        0.70        0.70      2.26 o
 -11  -1   8        4.18        5.68      6.20 o
 -10  -1   8        0.47        2.47      4.84 o
  -9  -1   8        1.36       -3.00      4.15 o
  -8  -1   8        7.35       11.34      3.49 o
  -7  -1   8        0.00        0.03      2.81 o
  -6  -1   8       52.06       50.84      4.66 o
  -5  -1   8       55.06       57.29      4.54 o
  -4  -1   8       54.90       62.21      3.25 o
  -3  -1   8        0.80        1.37      0.97 o
  -2  -1   8      381.79      379.57      4.91 o
  -1  -1   8      316.41      324.85      4.39 o
   0  -1   8      110.53      108.36      2.28 o
   1  -1   8      126.98      118.50      2.32 o
   2  -1   8       11.57        9.13      1.39 o
   3  -1   8      792.97      850.76      8.27 o
   4  -1   8        7.39        7.64      0.62 o
   5  -1   8       10.50        9.04      0.71 o
   6  -1   8        2.70        2.14      0.46 o
   7  -1   8        0.15        1.42      2.37 o
   8  -1   8       13.66        7.78      2.56 o
   9  -1   8       66.87       63.71      2.13 o
  10  -1   8       32.10       27.79      1.28 o
  11  -1   8        0.15       -0.05      0.67 o
  12  -1   8      101.19      106.73      3.11 o
  13  -1   8       10.89       15.32      1.62 o
  14  -1   8        0.83        2.58      1.67 o
  15  -1   8        0.00       -0.31      2.09 o
 -11   0   8        5.72       -2.31      4.99 o
 -10   0   8        1.18        4.89      5.57 o
  -9   0   8        5.65       -3.78      4.31 o
  -8   0   8        0.34       -2.60      2.60 o
  -7   0   8        8.33       11.39      3.16 o
  -6   0   8        0.12       -1.06      2.26 o
  -5   0   8        0.48        3.17      3.92 o
  -4   0   8        7.53       10.20      2.59 o
  -3   0   8       30.41       30.12      2.20 o
  -2   0   8      682.28      699.98      7.56 o
  -1   0   8      793.43      773.65      8.39 o
   0   0   8      550.92      580.21      6.13 o
   1   0   8      105.07      102.78      2.38 o
   2   0   8     2927.93     3067.46     28.50 o
   3   0   8        0.53       -0.04      0.48 o
   4   0   8      239.42      211.74      2.95 o
   5   0   8        0.18       -0.51      0.51 o
   6   0   8       63.74       63.47      1.74 o
   7   0   8       18.02       18.34      3.78 o
   8   0   8       59.88       51.82      5.73 o
   9   0   8       18.92       17.13      4.62 o
  10   0   8        1.02        2.13      0.79 o
  11   0   8        0.86       -0.39      0.70 o
  12   0   8        6.53       10.36      1.15 o
  13   0   8        0.86        0.08      1.07 o
  14   0   8        4.61        6.35      1.59 o
  15   0   8        9.89        8.97      1.82 o
 -11   1   8        0.32        5.36      5.73 o
 -10   1   8        8.03        2.21      4.99 o
  -9   1   8        3.28        3.42      4.57 o
  -8   1   8       17.96       12.92      3.64 o
  -7   1   8       30.77       33.19      4.37 o
  -6   1   8       37.72       48.46      4.62 o
  -5   1   8       58.58       59.00      4.64 o
  -4   1   8       47.85       49.56      2.92 o
  -3   1   8      619.69      589.45     10.37 o
  -2   1   8        3.12        3.08      0.98 o
  -1   1   8      843.29      840.42     12.56 o
   0   1   8        1.47        0.35      0.62 o
   1   1   8      403.27      372.62      5.58 o
   2   1   8        1.36        1.07      0.66 o
   3   1   8        8.03        3.02      0.60 o
   4   1   8        5.14        3.98      0.59 o
   5   1   8      253.72      250.41      3.00 o
   6   1   8       36.92       35.78      1.69 o
   7   1   8      335.52      361.75     14.45 o
   8   1   8       21.75       20.71      4.57 o
   9   1   8        1.08       -0.15      0.64 o
  10   1   8       34.51       32.28      1.31 o
  11   1   8        0.05        0.09      0.66 o
  12   1   8        4.29        3.00      0.98 o
  13   1   8        1.98       -0.29      1.10 o
  14   1   8        4.98        0.70      1.43 o
  15   1   8        0.08        0.01      2.46 o
 -10   2   8        0.28        6.62      6.04 o
  -9   2   8       18.14       19.29      6.41 o
  -8   2   8        3.50        5.00      2.67 o
  -7   2   8       26.69       29.13      4.29 o
  -6   2   8        7.93        8.57      2.97 o
  -5   2   8       36.86       32.07      3.90 o
  -4   2   8        4.71        2.14      2.21 o
  -3   2   8       82.61       78.71      3.38 o
  -2   2   8      187.15      193.93      4.09 o
  -1   2   8      231.45      233.82      3.77 o
   0   2   8      139.81      141.70      2.82 o
   1   2   8       57.37       53.49      2.12 o
   2   2   8       46.24       53.40      2.02 o
   3   2   8        8.02        6.50      0.89 o
   4   2   8       14.59       18.97      0.98 o
   5   2   8        0.25       -0.29      0.52 o
   6   2   8       89.88      100.43      2.47 o
   7   2   8      558.51      562.71      7.22 o
   8   2   8       13.43       12.55      0.88 o
   9   2   8       75.78       84.14      2.98 o
  10   2   8       19.04       20.20      1.06 o
  11   2   8        5.71        7.68      1.03 o
  12   2   8       23.20       22.33      1.46 o
  13   2   8        7.14        6.28      1.27 o
  14   2   8        0.51       -0.50      1.63 o
  15   2   8        0.88       -0.09      1.62 o
 -10   3   8       10.12       18.45      6.73 o
  -9   3   8        2.32       10.20      5.83 o
  -8   3   8        3.28       -1.07      2.86 o
  -7   3   8        0.65       -0.98      2.65 o
  -6   3   8       15.96       23.91      4.23 o
  -5   3   8        4.85       -0.08      3.34 o
  -4   3   8       22.63       24.50      3.40 o
  -3   3   8      204.09      210.60      5.57 o
  -2   3   8      150.92      142.17      3.90 o
  -1   3   8       92.77       90.67      2.33 o
   0   3   8      269.09      254.72      3.93 o
   1   3   8      308.20      358.25      4.98 o
   2   3   8       15.42       16.31      1.18 o
   3   3   8      508.86      514.92      6.50 o
   4   3   8       50.27       47.06      1.69 o
   5   3   8        2.33        2.84      0.71 o
   6   3   8        3.64        3.48      0.72 o
   7   3   8     2212.24     2175.19     26.39 o
   8   3   8        0.02        0.33      0.68 o
   9   3   8       56.25       55.00      2.12 o
  10   3   8        2.12        1.81      0.78 o
  11   3   8       11.34       11.21      1.15 o
  12   3   8       11.60        9.72      1.26 o
  13   3   8        3.84        2.41      1.39 o
  14   3   8        0.90        1.51      1.80 o
  15   3   8        4.41        8.74      2.83 o
 -10   4   8        0.44       10.30      6.46 o
  -9   4   8        1.94       10.51      6.15 o
  -8   4   8        5.08        1.75      4.02 o
  -7   4   8       16.95       13.93      3.55 o
  -6   4   8        0.38        0.58      2.45 o
  -5   4   8       36.89       38.20      4.31 o
  -4   4   8       44.82       43.05      4.16 o
  -3   4   8       68.37       61.40      3.20 o
  -2   4   8      124.30      120.30      4.08 o
  -1   4   8        0.63       -0.21      0.92 o
   0   4   8      177.71      168.53      3.09 o
   1   4   8       18.07       20.28      1.31 o
   2   4   8     1658.58     1705.79     19.00 o
   3   4   8       36.31       37.72      1.56 o
   4   4   8      581.80      581.15      8.85 o
   5   4   8      276.69      270.18      4.58 o
   6   4   8     1272.42     1265.67     15.36 o
   7   4   8       20.35       22.81      1.36 o
   8   4   8      181.01      171.66      3.25 o
   9   4   8        0.01       -0.37      0.81 o
  10   4   8        8.37        7.13      1.05 o
  11   4   8        3.84        1.86      0.98 o
  12   4   8        8.24        6.45      1.23 o
  13   4   8        1.06       -0.14      1.55 o
  14   4   8        0.75       -1.14      1.87 o
  15   4   8        1.71        1.95      2.07 o
  16   4   8        0.03       -2.47      3.42 o
  -9   5   8       34.62       43.78      8.78 o
  -8   5   8       24.17       33.95      7.62 o
  -7   5   8       22.93       38.83      9.62 o
  -6   5   8       17.61       15.49      3.61 o
  -5   5   8      138.99      134.05      6.82 o
  -4   5   8       63.81       72.86      5.20 o
  -3   5   8       11.46        9.69      2.84 o
  -2   5   8       51.73       44.92      2.85 o
  -1   5   8       31.17       28.99      2.28 o
   0   5   8        0.77        0.72      0.91 o
   1   5   8       58.10       55.56      2.49 o
   2   5   8       11.45       15.52      1.33 o
   3   5   8       34.53       36.31      1.64 o
   4   5   8       16.26       15.64      1.20 o
   5   5   8        1.64        1.85      0.78 o
   6   5   8        5.61        5.82      1.10 o
   7   5   8      461.12      441.14      8.01 o
   8   5   8        2.87        2.72      1.02 o
   9   5   8       34.53       37.97      1.74 o
  10   5   8       29.82       29.53      1.68 o
  11   5   8        0.38        0.91      1.07 o
  12   5   8       26.04       28.41      2.11 o
  13   5   8        0.91        1.17      1.71 o
  14   5   8        2.68        4.04      1.98 o
  15   5   8        0.74       -1.12      1.97 o
  16   5   8        0.89       -1.05      3.47 o
  -9   6   8        3.75        3.68      6.10 o
  -8   6   8        5.87        3.47      5.15 o
  -7   6   8        4.64        3.63      3.16 o
  -6   6   8       40.85       56.77      5.43 o
  -5   6   8       16.79       16.63      3.46 o
  -4   6   8       81.08       94.93      9.09 o
  -3   6   8       17.98       14.66      4.84 o
  -2   6   8      163.87      163.90      5.07 o
  -1   6   8       16.67       15.10      2.00 o
   0   6   8       78.47       76.96      3.49 o
   1   6   8        2.14        1.26      1.26 o
   2   6   8        0.03       -0.91      0.91 o
   3   6   8       24.05       28.13      1.60 o
   4   6   8       69.40       63.89      2.14 o
   5   6   8        0.25       -0.90      0.90 o
   6   6   8       22.12       28.07      2.14 o
   7   6   8        3.22        1.67      1.05 o
   8   6   8       24.63       25.32      1.82 o
   9   6   8        0.03        2.17      1.08 o
  10   6   8       11.12       11.37      1.43 o
  11   6   8        4.70       10.49      1.70 o
  12   6   8        0.00       -1.53      1.53 o
  13   6   8        5.33        9.71      2.19 o
  14   6   8        3.27        5.04      2.19 o
  15   6   8        0.07        1.33      2.14 o
  16   6   8        0.56       -1.94      3.73 o
  -9   7   8        0.08        3.00      5.41 o
  -8   7   8        7.06       20.71      6.88 o
  -7   7   8       11.52       24.39      6.57 o
  -6   7   8        0.80        7.38      3.40 o
  -5   7   8        7.91        6.94      3.09 o
  -4   7   8        1.16       -1.21      2.28 o
  -3   7   8        0.66        2.24      6.39 o
  -2   7   8       60.10       66.22      5.60 o
  -1   7   8      122.33      126.63      4.43 o
   0   7   8        1.21        0.54      1.39 o
   1   7   8      125.63      124.89      4.17 o
   2   7   8       21.75       24.21      2.13 o
   3   7   8       60.35       63.31      3.15 o
   4   7   8        3.52        3.42      1.07 o
   5   7   8        3.96        4.23      1.23 o
   6   7   8       17.21       21.74      1.70 o
   7   7   8        1.74        3.84      1.18 o
   8   7   8       20.42       23.21      1.76 o
   9   7   8        9.91        5.98      1.58 o
  10   7   8        1.23        0.59      1.51 o
  11   7   8       16.50       21.68      5.43 o
  12   7   8        3.38        1.55      1.84 o
  13   7   8        0.09       -1.05      1.85 o
  14   7   8        0.00        1.96      2.50 o
  15   7   8        0.11        1.85      2.85 o
  -8   8   8        4.14       10.72      6.31 o
  -7   8   8       45.78       45.67      8.30 o
  -6   8   8        5.73        8.63      5.23 o
  -5   8   8       29.09       28.27      4.63 o
  -4   8   8        3.08        0.60      4.57 o
  -3   8   8        8.24        4.32      2.66 o
  -2   8   8       33.05       32.00      3.91 o
  -1   8   8        1.19       -0.30      2.89 o
   0   8   8       69.48       74.43      4.29 o
   1   8   8       96.70       83.68      3.72 o
   2   8   8        1.05       -0.12      1.45 o
   3   8   8        1.00        1.67      1.38 o
   4   8   8       48.04       58.53      2.90 o
   5   8   8       36.32       38.04      2.96 o
   6   8   8       12.64       13.08      2.19 o
   7   8   8       30.89       29.85      3.14 o
   8   8   8        0.24       -0.53      1.52 o
   9   8   8        8.22       10.57      2.16 o
  10   8   8        3.35        6.16      1.98 o
  11   8   8        2.27        2.10      1.88 o
  12   8   8        6.45        4.95      2.91 o
  13   8   8        0.02        1.73      2.13 o
  14   8   8        0.07       -2.17      2.17 o
  15   8   8        0.18        1.41      2.89 o
  -7   9   8        2.07       -4.78      4.78 o
  -6   9   8       10.07        9.78      3.77 o
  -5   9   8       74.47      103.96      8.75 o
  -4   9   8       24.35       29.41      4.55 o
  -3   9   8       12.85       11.38      3.34 o
  -2   9   8        0.02       -2.14      2.29 o
  -1   9   8       83.03       69.26      5.26 o
   0   9   8        1.55        1.51      2.09 o
   1   9   8      157.85      166.71      5.42 o
   2   9   8        0.30        0.52      1.70 o
   3   9   8        0.00       -1.42      1.42 o
   4   9   8        0.61       -0.79      1.71 o
   5   9   8        2.34        2.56      1.79 o
   6   9   8       14.75       14.77      2.40 o
   7   9   8       77.96       69.34      3.88 o
   8   9   8       26.42       29.00      4.13 o
   9   9   8        2.78        2.91      1.89 o
  10   9   8        0.35        0.97      1.95 o
  11   9   8       11.12        9.18      2.38 o
  12   9   8        2.69        3.45      2.26 o
  13   9   8        0.25       -1.32      2.05 o
  14   9   8        0.37        2.94      2.49 o
  15   9   8        0.26        0.63      4.10 o
  -7  10   8        0.62       -1.37      5.10 o
  -6  10   8        2.15       -4.47      4.57 o
  -5  10   8        0.13        1.77      3.13 o
  -4  10   8        0.03        1.56      3.11 o
  -3  10   8        3.85        3.81      3.09 o
  -2  10   8       11.61       16.52      3.68 o
  -1  10   8        5.90        7.89      3.02 o
   0  10   8        0.68        0.61      2.89 o
   1  10   8      298.70      294.70      8.55 o
   2  10   8      403.68      410.26      8.92 o
   3  10   8      396.22      396.28      8.56 o
   4  10   8       49.77       57.96      3.98 o
   5  10   8       44.31       44.44      3.51 o
   6  10   8       70.32       62.75      3.94 o
   7  10   8        5.23        4.47      2.12 o
   8  10   8        6.21        8.18      3.03 o
   9  10   8       11.46       12.59      3.40 o
  10  10   8        1.51        3.27      2.16 o
  11  10   8        0.00        0.28      2.12 o
  12  10   8        0.85        0.72      2.19 o
  13  10   8        0.31       -0.91      2.25 o
  14  10   8        0.01       -0.76      2.47 o
  -6  11   8        0.58       -4.47      4.47 o
  -5  11   8        0.38        2.21      5.05 o
  -4  11   8        2.96        1.01      3.81 o
  -3  11   8       21.38       22.12      4.25 o
  -2  11   8        7.97        5.47      3.23 o
  -1  11   8        6.89        4.29      2.95 o
   0  11   8       18.43       20.11      8.23 o
   1  11   8        0.42       -0.24      2.32 o
   2  11   8        5.91        9.27      3.08 o
   3  11   8        8.26       16.97      3.08 o
   4  11   8        1.03        3.27      2.33 o
   5  11   8        1.05       -0.58      2.10 o
   6  11   8        0.00        1.19      2.04 o
   7  11   8        1.12        0.05      2.03 o
   8  11   8        0.40       -0.51      2.05 o
   9  11   8        0.19       -0.31      1.97 o
  10  11   8        8.37       11.40      2.86 o
  11  11   8        1.62        6.34      2.53 o
  12  11   8        0.05        2.45      2.41 o
  13  11   8        0.05       -0.95      4.19 o
  14  11   8        0.01        0.17      3.16 o
  -5  12   8        0.05        3.73      4.99 o
  -4  12   8        9.49        9.12      4.10 o
  -3  12   8        3.75        7.90      3.57 o
  -2  12   8       12.63        6.88      3.66 o
  -1  12   8        2.55        2.29      3.19 o
   0  12   8        4.76        5.16      3.09 o
   1  12   8        3.75        5.08      6.94 o
   2  12   8        5.97        4.20      4.05 o
   3  12   8       19.73       21.97      5.20 o
   4  12   8        2.73        3.77      2.96 o
   5  12   8       10.64        8.37      2.73 o
   6  12   8        5.38        3.57      2.32 o
   7  12   8        0.06        1.06      2.28 o
   8  12   8        1.46        0.17      2.30 o
   9  12   8       11.98       19.34      3.24 o
  10  12   8        0.32        3.54      2.53 o
  11  12   8        5.17        7.22      3.25 o
  12  12   8        0.59        4.09      2.88 o
  13  12   8        0.44       -0.54      2.83 o
  -4  13   8        1.92        3.42      5.57 o
  -3  13   8        6.91       15.83      4.32 o
  -2  13   8        2.14       -0.42      3.28 o
  -1  13   8       12.76       19.40      4.38 o
   0  13   8        7.41        4.74      3.37 o
   1  13   8       25.27       30.90      6.57 o
   2  13   8       10.23        9.04      4.94 o
   3  13   8        1.07        3.84      4.15 o
   4  13   8        0.17        3.94      3.68 o
   5  13   8        3.58        5.78      4.41 o
   6  13   8        0.28        0.39      2.75 o
   7  13   8        7.12        7.40      5.70 o
   8  13   8        0.00        0.47      2.49 o
   9  13   8        0.50        0.61      2.64 o
  10  13   8        3.04        6.04      3.80 o
  11  13   8        1.79        3.35      2.96 o
  12  13   8        0.12        4.79      3.13 o
  -3  14   8        2.04        8.08      3.81 o
  -2  14   8        0.01       -0.26      4.62 o
  -1  14   8        3.88       -0.74      4.73 o
   0  14   8        7.94       13.19      5.57 o
   1  14   8       13.77       20.13      5.99 o
   2  14   8        4.80        4.89      4.78 o
   3  14   8        8.30       17.13      5.41 o
   4  14   8        0.01        0.47      3.94 o
   5  14   8       19.30       21.55      5.68 o
   6  14   8        1.45       -3.31      3.31 o
   7  14   8        3.13        2.05      4.26 o
   8  14   8        0.46        4.31      4.47 o
   9  14   8        1.65        2.79      4.57 o
  10  14   8        3.25        2.49      3.56 o
  11  14   8        0.01        6.09      3.95 o
  -1  15   8        4.38        9.14      5.47 o
   0  15   8        0.01       -1.84      4.89 o
   1  15   8        0.14        0.47      4.47 o
   2  15   8        1.81        2.42      5.10 o
   3  15   8        0.39        7.25      5.05 o
   4  15   8        0.01        2.63      4.52 o
   5  15   8        0.35        3.26      4.36 o
   6  15   8        0.33        6.99      4.84 o
   7  15   8        0.82       -3.68      3.78 o
   8  15   8        2.02        3.99      4.89 o
   9  15   8        0.01        3.10      4.84 o
  10  15   8        1.45        2.37      4.78 o
   1  16   8        6.09        7.31      5.83 o
   2  16   8        4.60        7.20      5.26 o
   3  16   8        9.93        6.78      5.73 o
   4  16   8        0.00        3.47      5.31 o
   5  16   8        0.49       -3.47      3.47 o
   6  16   8        4.70       12.72      5.47 o
   7  16   8        0.00       -2.63      4.36 o
   8  16   8        0.05        3.99      4.62 o
  -1 -16   9        0.42       11.35      5.99 o
   0 -16   9       16.80       23.86      4.92 o
   1 -16   9        0.05        0.21      3.43 o
   2 -16   9       11.86       11.48      3.35 o
  -4 -15   9        7.22       -4.68      4.73 o
  -3 -15   9        0.08       -4.73      4.73 o
  -2 -15   9        0.44       -1.84      4.41 o
  -1 -15   9       22.56       25.44      6.78 o
   0 -15   9        0.07       -3.02      6.86 o
   1 -15   9       28.04       35.12      5.11 o
   2 -15   9        2.95        1.93      2.62 o
   3 -15   9        8.19        3.13      2.95 o
   4 -15   9        1.63       -2.35      3.28 o
   5 -15   9        1.12        2.46      3.56 o
  -5 -14   9        0.87       -4.78      4.78 o
  -4 -14   9        8.83        3.89      4.89 o
  -3 -14   9        8.89       10.77      5.52 o
  -2 -14   9       28.07       31.17      7.20 o
  -1 -14   9        0.34        2.68      4.73 o
   0 -14   9        2.55       -0.25      2.99 o
   1 -14   9       15.49       23.70      4.36 o
   2 -14   9        2.56       -1.54      2.56 o
   3 -14   9        2.45        1.08      3.70 o
   4 -14   9        0.00        0.20      2.23 o
   5 -14   9        2.50        0.46      3.19 o
   6 -14   9        3.53        5.93      2.95 o
   7 -14   9       25.34       31.66      8.60 o
  -6 -13   9        0.06       -0.16      4.99 o
  -5 -13   9        0.00       -2.47      4.52 o
  -4 -13   9        5.55       -2.58      3.84 o
  -3 -13   9       25.24       27.59      6.67 o
  -2 -13   9        1.44        4.99      4.52 o
  -1 -13   9       17.41       15.29      3.64 o
   0 -13   9       19.11       23.75      4.10 o
   1 -13   9        6.49        6.35      3.33 o
   2 -13   9        7.81       12.06      3.60 o
   3 -13   9        0.10       -1.22      2.07 o
   4 -13   9        1.10       -0.83      1.90 o
   5 -13   9       10.69        7.96      3.08 o
   6 -13   9       13.99       21.16      3.61 o
   7 -13   9       14.84       14.46      2.98 o
   8 -13   9        8.98       10.25      2.86 o
   9 -13   9        2.46       -0.72      3.18 o
  -7 -12   9        0.68        3.94      3.62 o
  -6 -12   9        1.80        8.72      5.62 o
  -5 -12   9        6.82        5.68      4.68 o
  -4 -12   9        0.47       -3.42      3.42 o
  -3 -12   9        3.75        3.47      4.20 o
  -2 -12   9       36.84       41.94      7.10 o
  -1 -12   9       36.17       43.70      4.70 o
   0 -12   9       83.03       82.22      5.89 o
   1 -12   9        1.26        6.58      2.58 o
   2 -12   9      129.69      136.74      7.92 o
   3 -12   9      103.91      118.99      5.10 o
   4 -12   9       47.27       50.62      3.78 o
   5 -12   9       14.35       18.07      2.50 o
   6 -12   9        1.25       -0.02      2.14 o
   7 -12   9        3.04        2.63      2.59 o
   8 -12   9        5.34        4.85      2.55 o
   9 -12   9        0.37        1.33      2.38 o
  10 -12   9        0.15        0.24      2.53 o
  -8 -11   9        1.74        1.89      5.94 o
  -7 -11   9       24.00       32.35      5.66 o
  -6 -11   9       41.73       46.56      8.51 o
  -5 -11   9       15.37       12.34      3.93 o
  -4 -11   9        1.12        1.49      3.16 o
  -3 -11   9        3.00        3.99      4.36 o
  -2 -11   9        0.54        3.21      3.99 o
  -1 -11   9        9.78        8.73      4.39 o
   0 -11   9        0.13       -1.68      1.68 o
   1 -11   9        5.24       -0.50      1.90 o
   2 -11   9        0.00       -1.35      1.64 o
   3 -11   9       42.86       43.41      3.28 o
   4 -11   9        8.99        5.28      2.05 o
   5 -11   9       21.14       21.29      2.41 o
   6 -11   9       36.91       38.42      2.62 o
   7 -11   9        0.67       -1.13      1.74 o
   8 -11   9       27.55       30.24      3.17 o
   9 -11   9        2.59        1.62      2.23 o
  10 -11   9       21.86       18.65      2.96 o
  11 -11   9        1.97       -4.68      4.68 o
  -9 -10   9        4.11        9.36      6.73 o
  -8 -10   9       31.71       46.47      8.65 o
  -7 -10   9        0.04       -1.17      3.70 o
  -6 -10   9       12.07        8.80      3.85 o
  -5 -10   9       18.44       21.01      5.20 o
  -4 -10   9        5.37        7.40      3.15 o
  -3 -10   9        2.81        2.29      2.76 o
  -2 -10   9       15.90       19.03      3.56 o
  -1 -10   9       32.29       36.41      3.19 o
   0 -10   9       71.32       64.39      5.20 o
   1 -10   9       79.52       76.30      3.85 o
   2 -10   9       47.25       47.52      3.78 o
   3 -10   9       14.42       14.10      2.50 o
   4 -10   9       29.99       34.32      2.54 o
   5 -10   9        1.84        3.91      1.64 o
   6 -10   9       21.48       24.51      2.14 o
   7 -10   9        0.59        1.31      1.57 o
   8 -10   9        0.45        1.23      1.71 o
   9 -10   9        3.66        2.98      2.00 o
  10 -10   9        0.12        0.98      2.63 o
  11 -10   9       24.82       21.79      3.01 o
  12 -10   9        1.58        5.62      4.10 o
  -9  -9   9       16.70        1.63      6.20 o
  -8  -9   9       19.29       19.89      4.87 o
  -7  -9   9        1.19        3.55      3.53 o
  -6  -9   9        0.76        0.81      2.89 o
  -5  -9   9        1.79        3.11      3.05 o
  -4  -9   9        7.13        7.88      3.05 o
  -3  -9   9        0.11        1.57      2.53 o
  -2  -9   9        0.62        0.65      1.89 o
  -1  -9   9        6.24        4.24      1.55 o
   0  -9   9       11.20        8.84      1.88 o
   1  -9   9       94.78       91.63      3.87 o
   2  -9   9        0.11       -1.78      1.78 o
   3  -9   9       11.06        9.22      1.60 o
   4  -9   9       78.53       85.44      3.29 o
   5  -9   9        9.62        8.19      1.62 o
   6  -9   9       27.53       29.05      2.34 o
   7  -9   9        2.76        3.22      1.47 o
   8  -9   9       49.77       49.29      2.88 o
   9  -9   9        2.55        2.64      1.83 o
  10  -9   9       15.26       18.16      2.54 o
  11  -9   9        3.10        3.16      2.15 o
  12  -9   9        1.69        3.95      2.47 o
  -9  -8   9        4.51        2.68      5.73 o
  -8  -8   9        5.34        6.47      4.81 o
  -7  -8   9        2.48       -0.34      5.86 o
  -6  -8   9        0.34       -2.57      2.58 o
  -5  -8   9       57.77       54.58      9.80 o
  -4  -8   9       25.99       28.59      4.09 o
  -3  -8   9       22.53       22.62      3.62 o
  -2  -8   9        7.95        2.78      1.79 o
  -1  -8   9       21.12       21.94      2.01 o
   0  -8   9       65.39       62.99      3.39 o
   1  -8   9       55.40       57.61      3.08 o
   2  -8   9        3.02        1.20      1.47 o
   3  -8   9      116.77      115.97      4.07 o
   4  -8   9       32.46       33.97      2.23 o
   5  -8   9        8.73        7.74      1.54 o
   6  -8   9        2.21        2.04      1.33 o
   7  -8   9       42.03       48.65      2.31 o
   8  -8   9       16.23       13.48      1.84 o
   9  -8   9       31.98       39.60      3.13 o
  10  -8   9        0.24       -1.39      1.62 o
  11  -8   9        9.41        9.29      2.10 o
  12  -8   9        0.00       -1.83      1.83 o
  13  -8   9        2.31        3.94      3.39 o
 -10  -7   9        5.09       15.87      6.88 o
  -9  -7   9        0.52       -1.58      5.10 o
  -8  -7   9        1.86        4.35      3.40 o
  -7  -7   9        0.09       -2.94      2.94 o
  -6  -7   9       34.73       44.91      6.62 o
  -5  -7   9       43.48       41.68      4.65 o
  -4  -7   9        9.12        7.90      2.78 o
  -3  -7   9       72.99       75.54      4.38 o
  -2  -7   9       60.46       53.45      3.32 o
  -1  -7   9       66.55       71.68      3.02 o
   0  -7   9        4.79        1.87      1.50 o
   1  -7   9       42.18       37.16      2.15 o
   2  -7   9       57.62       55.68      2.92 o
   3  -7   9      287.04      294.95      5.82 o
   4  -7   9        9.73       11.27      1.35 o
   5  -7   9       14.22       12.76      1.34 o
   6  -7   9        6.68       12.60      1.33 o
   7  -7   9        0.60        0.87      0.96 o
   8  -7   9       41.91       36.59      2.07 o
   9  -7   9        3.92        3.10      1.34 o
  10  -7   9        1.19        1.09      1.61 o
  11  -7   9        1.40        0.85      2.12 o
  12  -7   9       24.19       29.38      2.70 o
  13  -7   9        5.12        4.51      2.14 o
 -10  -6   9        0.00       -2.58      5.41 o
  -9  -6   9        0.50       -1.52      5.20 o
  -8  -6   9        5.10        3.10      3.78 o
  -7  -6   9       15.95       24.53      4.34 o
  -6  -6   9        2.05        8.48      3.35 o
  -5  -6   9        0.80        2.06      2.56 o
  -4  -6   9       64.08       58.54      7.12 o
  -3  -6   9      126.84      117.25      4.44 o
  -2  -6   9       46.42       49.27      3.84 o
  -1  -6   9       50.91       53.26      2.41 o
   0  -6   9      152.11      145.62      3.73 o
   1  -6   9      337.77      330.35      4.69 o
   2  -6   9      596.54      603.55      7.62 o
   3  -6   9     1913.73     1937.99     21.07 o
   4  -6   9      368.71      363.27      6.95 o
   5  -6   9       52.60       51.18      1.91 o
   6  -6   9       24.52       25.16      1.48 o
   7  -6   9      107.78      100.45      3.56 o
   8  -6   9       39.07       37.56      1.72 o
   9  -6   9        0.03       -0.90      0.90 o
  10  -6   9        0.79        0.33      1.08 o
  11  -6   9       10.36       12.34      1.90 o
  12  -6   9        7.97        9.75      1.96 o
  13  -6   9        2.46        0.20      1.76 o
  14  -6   9        0.01       -4.62      5.62 o
 -10  -5   9        2.08        7.57      5.36 o
  -9  -5   9        3.14       10.35      5.68 o
  -8  -5   9        0.44       -0.15      3.18 o
  -7  -5   9       59.96       81.17      6.26 o
  -6  -5   9        0.95       -0.50      2.64 o
  -5  -5   9       50.74       53.16      5.75 o
  -4  -5   9       76.17       77.68      5.26 o
  -3  -5   9       20.72       18.69      2.19 o
  -2  -5   9      105.35       87.81      3.64 o
  -1  -5   9       11.31       12.58      1.43 o
   0  -5   9       59.97       59.30      2.11 o
   1  -5   9       18.15       18.30      1.21 o
   2  -5   9       44.18       44.45      1.66 o
   3  -5   9      106.08      111.27      2.81 o
   4  -5   9      244.80      244.43      4.20 o
   5  -5   9        0.04       -0.57      0.78 o
   6  -5   9       46.93       48.31      1.69 o
   7  -5   9       15.06       18.26      1.21 o
   8  -5   9       48.36       54.57      1.93 o
   9  -5   9       31.76       34.08      1.55 o
  10  -5   9       20.67       22.73      1.44 o
  11  -5   9       21.97       23.96      1.71 o
  12  -5   9        0.30        1.44      1.55 o
  13  -5   9        1.90        2.69      1.70 o
  14  -5   9        1.85        2.66      2.90 o
 -10  -4   9        3.72       -1.10      5.26 o
  -9  -4   9       14.92        6.99      5.26 o
  -8  -4   9       36.79       43.06      9.22 o
  -7  -4   9       10.67        8.41      3.26 o
  -6  -4   9       37.95       49.74      4.84 o
  -5  -4   9        0.08       -1.91      2.20 o
  -4  -4   9        0.20       -1.60      1.78 o
  -3  -4   9        1.24       -0.39      1.33 o
  -2  -4   9       84.02       71.58      3.25 o
  -1  -4   9      518.10      470.84      6.50 o
   0  -4   9       45.44       46.94      1.59 o
   1  -4   9      223.62      218.29      3.38 o
   2  -4   9       10.47        8.71      0.85 o
   3  -4   9       53.86       55.50      1.68 o
   4  -4   9       14.24       11.78      1.26 o
   5  -4   9        0.61        1.21      0.80 o
   6  -4   9       55.60       51.89      1.61 o
   7  -4   9       38.64       39.10      1.40 o
   8  -4   9        7.82        7.96      0.82 o
   9  -4   9       16.52       15.52      1.07 o
  10  -4   9        1.00        0.07      1.02 o
  11  -4   9        2.83        3.19      1.14 o
  12  -4   9       55.41       59.06      2.61 o
  13  -4   9        8.49        8.10      2.76 o
  14  -4   9        7.84        7.88      2.92 o
  15  -4   9        0.01        0.26      5.99 o
 -10  -3   9        0.00        0.37      5.36 o
  -9  -3   9        3.09       -1.84      4.68 o
  -8  -3   9       31.46       35.67      5.09 o
  -7  -3   9       35.13       42.89      5.05 o
  -6  -3   9       13.37        9.61      3.30 o
  -5  -3   9       44.32       56.30      4.83 o
  -4  -3   9        0.00        1.33      1.71 o
  -3  -3   9       23.97       19.95      2.29 o
  -2  -3   9       46.69       42.56      2.69 o
  -1  -3   9      222.85      226.47      5.39 o
   0  -3   9        8.91       10.85      0.98 o
   1  -3   9       48.06       53.78      1.63 o
   2  -3   9      190.40      201.89      3.08 o
   3  -3   9       36.70       40.18      1.30 o
   4  -3   9      139.53      160.50      2.70 o
   5  -3   9       47.75       48.64      1.55 o
   6  -3   9       18.44       19.87      1.02 o
   7  -3   9      322.91      329.17      4.45 o
   8  -3   9       97.57       91.21      2.53 o
   9  -3   9        8.72        8.61      0.79 o
  10  -3   9        4.35        2.59      0.72 o
  11  -3   9        0.10        1.08      1.20 o
  12  -3   9       20.35       20.79      1.53 o
  13  -3   9       24.49       23.48      1.80 o
  14  -3   9        0.02       -0.39      1.92 o
  15  -3   9        1.08        1.92      3.00 o
 -10  -2   9        0.17        1.68      5.73 o
  -9  -2   9        0.08        0.47      4.47 o
  -8  -2   9        5.47        7.26      3.62 o
  -7  -2   9        0.79        2.05      2.68 o
  -6  -2   9       12.90       16.72      3.51 o
  -5  -2   9        1.18       -0.80      2.10 o
  -4  -2   9       37.66       35.59      3.22 o
  -3  -2   9       39.85       33.61      2.64 o
  -2  -2   9      168.87      151.94      4.74 o
  -1  -2   9       41.15       42.39      1.78 o
   0  -2   9      206.71      203.11      3.92 o
   1  -2   9      679.66      684.95      6.96 o
   2  -2   9       11.32       10.83      0.83 o
   3  -2   9       20.93       23.91      1.10 o
   4  -2   9        4.15        4.64      0.64 o
   5  -2   9      183.33      174.22      2.94 o
   6  -2   9       75.10       73.72      1.60 o
   7  -2   9      576.16      568.41      7.59 o
   8  -2   9       34.06       36.23      1.66 o
   9  -2   9        5.29        3.34      0.77 o
  10  -2   9       18.86       21.43      1.10 o
  11  -2   9       18.10       18.48      1.56 o
  12  -2   9        2.18        0.35      0.87 o
  13  -2   9        0.12       -0.22      1.13 o
  14  -2   9        0.75       -0.88      1.74 o
  15  -2   9        6.30        6.56      2.95 o
 -10  -1   9        0.01        2.68      5.73 o
  -9  -1   9       26.11       33.32      7.78 o
  -8  -1   9        4.98        5.67      3.31 o
  -7  -1   9       48.57       60.86      5.52 o
  -6  -1   9       17.82       18.37      3.63 o
  -5  -1   9      157.91      155.51      7.19 o
  -4  -1   9      119.38      116.90      9.70 o
  -3  -1   9      537.96      512.00      9.71 o
  -2  -1   9      657.01      659.87     11.19 o
  -1  -1   9        0.86       -0.75      0.75 o
   0  -1   9      205.23      217.04      4.03 o
   1  -1   9       39.80       46.92      1.79 o
   2  -1   9      277.33      313.40      4.28 o
   3  -1   9        6.69        4.74      0.76 o
   4  -1   9       44.13       46.41      1.36 o
   5  -1   9        3.40        3.08      0.64 o
   6  -1   9      119.67      112.79      2.17 o
   7  -1   9      134.87      138.13      3.96 o
   8  -1   9       21.50       19.13      4.20 o
   9  -1   9        3.96        7.52      3.68 o
  10  -1   9       21.64       23.33      2.94 o
  11  -1   9        6.66        6.67      0.78 o
  12  -1   9       17.97       22.49      1.26 o
  13  -1   9       60.10       63.61      2.47 o
  14  -1   9       21.43       22.62      2.11 o
  15  -1   9        1.99        0.51      1.76 o
 -10   0   9        0.72       -1.79      5.10 o
  -9   0   9       11.82       13.24      5.94 o
  -8   0   9        8.10        5.89      3.20 o
  -7   0   9        2.75        1.27      2.92 o
  -6   0   9       63.28       66.68      5.99 o
  -5   0   9        0.16       -0.77      4.62 o
  -4   0   9       80.27       87.63      6.31 o
  -3   0   9     1021.30     1021.29     15.94 o
  -2   0   9      169.22      162.16      4.79 o
  -1   0   9      522.29      525.05      6.80 o
   0   0   9       99.87      103.75      2.38 o
   1   0   9       35.32       41.28      1.70 o
   2   0   9        1.15        1.30      0.76 o
   3   0   9     1112.86     1169.34     11.75 o
   4   0   9        0.26       -0.21      0.55 o
   5   0   9      174.63      178.52      2.49 o
   6   0   9        4.44        3.37      0.62 o
   7   0   9        0.31        0.63      2.73 o
   8   0   9       32.80       14.51      4.10 o
   9   0   9       63.06       54.71      6.52 o
  10   0   9        0.42       -1.42      3.52 o
  11   0   9       13.67       13.01      0.85 o
  12   0   9       11.41        9.02      1.01 o
  13   0   9        0.65        1.05      0.87 o
  14   0   9        0.11        0.46      1.43 o
  15   0   9        0.34       -1.19      2.01 o
 -10   1   9        1.62       -5.15      5.15 o
  -9   1   9        0.44       -2.84      4.78 o
  -8   1   9       11.32        5.18      3.40 o
  -7   1   9        6.98        6.51      3.31 o
  -6   1   9        0.00       -2.18      2.37 o
  -5   1   9        1.68        1.23      3.73 o
  -4   1   9        5.23        3.56      2.22 o
  -3   1   9      434.56      433.78      8.78 o
  -2   1   9      552.08      536.85      9.74 o
  -1   1   9      308.62      319.06      5.38 o
   0   1   9        2.85        2.37      0.88 o
   1   1   9        0.02       -0.75      0.79 o
   2   1   9        6.79        8.20      0.97 o
   3   1   9        0.00       -0.42      0.61 o
   4   1   9      119.98      141.66      2.55 o
   5   1   9       25.96       25.20      1.08 o
   6   1   9        6.12        8.74      0.67 o
   7   1   9        0.94       -0.52      0.52 o
   8   1   9       32.84       28.64      4.99 o
   9   1   9       32.78       39.00      5.89 o
  10   1   9        0.76        0.98      0.83 o
  11   1   9       24.40       27.43      2.39 o
  12   1   9        0.50       -0.78      0.78 o
  13   1   9        2.02        2.51      1.00 o
  14   1   9        0.19        0.98      1.32 o
  15   1   9        0.00        1.70      2.08 o
 -10   2   9        0.63        0.16      5.52 o
  -9   2   9        0.02       -3.05      5.05 o
  -8   2   9       55.85       72.04      6.40 o
  -7   2   9        7.50        8.15      8.28 o
  -6   2   9        9.07       11.96      3.26 o
  -5   2   9        1.87       -0.35      2.41 o
  -4   2   9       28.40       27.08      3.64 o
  -3   2   9       14.33       14.05      1.95 o
  -2   2   9      362.44      365.01      7.58 o
  -1   2   9      178.94      180.33      4.84 o
   0   2   9        0.28        1.35      0.86 o
   1   2   9       71.96       64.17      2.46 o
   2   2   9       39.42       38.49      1.62 o
   3   2   9        0.30        1.24      0.61 o
   4   2   9        6.43        6.06      0.84 o
   5   2   9      558.64      549.78      7.98 o
   6   2   9        2.31        1.72      0.61 o
   7   2   9       18.20       20.02      0.96 o
   8   2   9        4.56        6.93      1.13 o
   9   2   9       13.56       12.55      1.04 o
  10   2   9        1.14        1.53      0.75 o
  11   2   9        2.26        2.05      0.76 o
  12   2   9       32.07       35.08      3.63 o
  13   2   9        3.81        2.83      1.08 o
  14   2   9        0.99        3.44      1.61 o
  15   2   9        0.62        1.12      1.83 o
  -9   3   9        0.11       -4.78      4.78 o
  -8   3   9        0.71       -2.94      4.89 o
  -7   3   9        1.30       -2.67      2.67 o
  -6   3   9        7.10        0.39      2.92 o
  -5   3   9      165.81      165.55      7.99 o
  -4   3   9        2.18        1.80      2.32 o
  -3   3   9        2.06        2.32      1.44 o
  -2   3   9       89.05       95.04      3.78 o
  -1   3   9        3.96        3.12      1.32 o
   0   3   9      210.89      206.62      5.38 o
   1   3   9      170.92      164.95      3.52 o
   2   3   9       18.85       21.40      1.43 o
   3   3   9        5.17        4.51      0.91 o
   4   3   9       15.66       19.04      1.16 o
   5   3   9       25.49       23.24      1.33 o
   6   3   9       12.62        7.57      1.00 o
   7   3   9       67.42       66.47      2.25 o
   8   3   9      251.43      247.02      4.99 o
   9   3   9        2.04        1.10      0.80 o
  10   3   9        7.12        7.03      0.87 o
  11   3   9        5.11        6.09      0.95 o
  12   3   9       12.77       12.67      1.26 o
  13   3   9        5.39        7.44      1.24 o
  14   3   9        0.82        1.43      1.67 o
  15   3   9        1.37       -1.14      2.18 o
  -9   4   9        1.74        6.15      5.57 o
  -8   4   9       20.72       32.06      7.73 o
  -7   4   9        1.04        3.83      3.17 o
  -6   4   9        0.12       -0.29      2.73 o
  -5   4   9        9.24       14.55      3.51 o
  -4   4   9        0.26       -1.22      3.89 o
  -3   4   9        3.90        3.75      2.35 o
  -2   4   9       67.01       67.96      3.31 o
  -1   4   9       16.99       17.46      2.01 o
   0   4   9       54.18       48.90      2.65 o
   1   4   9      252.04      256.01      4.65 o
   2   4   9      228.92      232.36      4.24 o
   3   4   9      888.96      914.22     13.59 o
   4   4   9       61.65       60.96      2.22 o
   5   4   9       61.88       57.79      2.07 o
   6   4   9       16.11       16.21      1.32 o
   7   4   9      765.40      771.19      9.80 o
   8   4   9       13.90       16.08      1.37 o
   9   4   9       68.98       68.24      2.26 o
  10   4   9       15.07       12.58      1.15 o
  11   4   9        0.02        1.08      0.94 o
  12   4   9        0.92        2.52      1.09 o
  13   4   9       11.01        9.13      2.76 o
  14   4   9        1.43       -1.02      1.65 o
  15   4   9        0.10        2.14      1.84 o
  -9   5   9        2.85        9.57      6.57 o
  -8   5   9       20.35       27.75      7.62 o
  -7   5   9       67.68       94.05     12.04 o
  -6   5   9       64.77       66.27      5.80 o
  -5   5   9        8.41       12.31      3.43 o
  -4   5   9       64.65       60.19      6.46 o
  -3   5   9       13.34        6.18      2.63 o
  -2   5   9       37.99       36.01      2.74 o
  -1   5   9       11.43       12.69      1.95 o
   0   5   9       29.76       30.28      2.34 o
   1   5   9       90.56       94.72      3.47 o
   2   5   9      172.58      172.90      4.05 o
   3   5   9       48.34       48.46      2.12 o
   4   5   9       23.73       25.13      1.45 o
   5   5   9       14.53       14.11      1.34 o
   6   5   9       39.05       40.96      1.84 o
   7   5   9       54.06       60.16      2.24 o
   8   5   9       10.13        8.34      1.18 o
   9   5   9        1.26        3.18      1.08 o
  10   5   9        2.72        2.26      1.06 o
  11   5   9       37.07       36.39      2.68 o
  12   5   9        2.13        0.79      1.32 o
  13   5   9        0.00        0.28      1.71 o
  14   5   9        0.28       -0.69      1.71 o
  15   5   9        0.21        0.84      1.94 o
  -8   6   9        8.42       18.18      6.99 o
  -7   6   9        4.39        8.35      3.83 o
  -6   6   9        8.91       11.99      3.83 o
  -5   6   9       80.99       91.02     10.46 o
  -4   6   9       11.12       15.10      3.39 o
  -3   6   9      214.65      202.79      8.93 o
  -2   6   9       26.40       17.42      4.84 o
  -1   6   9       25.01       24.23      3.60 o
   0   6   9       13.06       11.78      2.00 o
   1   6   9        0.03       -1.19      1.19 o
   2   6   9        7.59        8.35      1.61 o
   3   6   9        0.19        0.56      1.09 o
   4   6   9        0.00       -1.19      1.19 o
   5   6   9        5.11        4.52      1.27 o
   6   6   9       37.93       35.68      1.88 o
   7   6   9       33.40       35.47      2.38 o
   8   6   9        5.57        4.25      1.16 o
   9   6   9        8.02        8.25      1.32 o
  10   6   9        0.81        1.03      1.55 o
  11   6   9        4.64        4.24      1.53 o
  12   6   9        0.15       -0.18      1.60 o
  13   6   9       14.56       14.99      2.33 o
  14   6   9        0.16       -0.34      1.96 o
  15   6   9        0.01        0.15      2.07 o
  -8   7   9        5.43       11.25      6.57 o
  -7   7   9       24.52       30.69      7.57 o
  -6   7   9       37.64       56.16      5.85 o
  -5   7   9       32.77       26.81      4.52 o
  -4   7   9       25.54       33.81      4.39 o
  -3   7   9       18.32       29.62      4.09 o
  -2   7   9        1.33        7.60      2.78 o
  -1   7   9       58.48       51.16      3.79 o
   0   7   9       46.01       52.45      3.16 o
   1   7   9        0.58       -1.19      1.37 o
   2   7   9      177.37      175.38      5.43 o
   3   7   9       32.12       32.66      2.37 o
   4   7   9        0.16        1.53      1.52 o
   5   7   9        0.03       -1.14      1.14 o
   6   7   9        0.32       -0.12      1.10 o
   7   7   9        3.33        4.63      1.30 o
   8   7   9        0.07       -0.39      1.25 o
   9   7   9       27.97       25.16      2.09 o
  10   7   9        5.55        2.32      1.71 o
  11   7   9        0.40       -0.38      1.60 o
  12   7   9       10.98        6.95      2.11 o
  13   7   9        0.00       -1.15      1.83 o
  14   7   9        2.74        6.01      2.32 o
  15   7   9        0.21        3.26      3.97 o
  -7   8   9       19.26       29.27      7.78 o
  -6   8   9        1.35        1.09      3.24 o
  -5   8   9        3.73       -0.04      3.08 o
  -4   8   9        0.04       -2.53      2.76 o
  -3   8   9        1.31        0.81      2.41 o
  -2   8   9        5.55        6.63      5.20 o
  -1   8   9      113.78      101.02      6.00 o
   0   8   9       15.24       12.19      3.10 o
   1   8   9       15.07       18.44      2.33 o
   2   8   9       29.03       33.90      2.64 o
   3   8   9       59.72       66.48      3.23 o
   4   8   9       13.16       15.96      2.41 o
   5   8   9       35.63       40.10      3.08 o
   6   8   9        0.93        2.50      1.72 o
   7   8   9        4.05        1.89      1.72 o
   8   8   9        0.68       -1.53      1.53 o
   9   8   9        1.60       -0.20      1.58 o
  10   8   9        0.79       -1.61      1.61 o
  11   8   9        2.50        5.54      2.05 o
  12   8   9        0.18        0.39      1.91 o
  13   8   9        3.24        3.08      2.15 o
  14   8   9        5.26        1.97      2.31 o
  15   8   9        0.33        1.49      4.23 o
  -7   9   9        0.73        0.21      4.99 o
  -6   9   9        7.59        3.36      4.99 o
  -5   9   9        8.45        9.97      3.73 o
  -4   9   9       20.67       22.09     11.96 o
  -3   9   9       10.77       12.75      3.66 o
  -2   9   9       21.90       22.11      3.88 o
  -1   9   9        6.47        7.95      3.03 o
   0   9   9       35.95       32.24      9.09 o
   1   9   9        1.29       -1.42      1.79 o
   2   9   9      111.38      117.73      4.61 o
   3   9   9       32.29       28.90      5.74 o
   4   9   9        0.51        0.23      1.87 o
   5   9   9        0.05       -0.49      1.80 o
   6   9   9        1.58       -1.62      1.62 o
   7   9   9       36.86       31.53      3.05 o
   8   9   9        3.67        3.60      1.91 o
   9   9   9        5.60        6.31      2.11 o
  10   9   9        4.88        0.91      2.24 o
  11   9   9        3.89       10.09      3.38 o
  12   9   9        5.22        5.89      2.48 o
  13   9   9        0.03       -1.71      2.14 o
  14   9   9        0.03       -1.78      2.20 o
  15   9   9        0.18        1.52      4.31 o
  -6  10   9        0.12        3.63      5.31 o
  -5  10   9        0.08       -2.99      2.99 o
  -4  10   9        0.01       -3.58      6.49 o
  -3  10   9        8.09       12.10      3.87 o
  -2  10   9        1.56        1.52      2.80 o
  -1  10   9        6.20        6.28      2.88 o
   0  10   9        9.68        7.46      2.97 o
   1  10   9       34.54       46.62      4.66 o
   2  10   9        2.17       -0.80      2.17 o
   3  10   9       14.79       20.14      3.10 o
   4  10   9       44.95       52.34      4.68 o
   5  10   9        0.34        1.93      1.98 o
   6  10   9       63.52       55.55      3.90 o
   7  10   9       15.83       16.98      2.74 o
   8  10   9       15.89       16.80      2.82 o
   9  10   9       18.49       15.65      2.69 o
  10  10   9        0.49       -0.18      1.98 o
  11  10   9        8.90       13.14      2.79 o
  12  10   9        1.03        1.81      2.35 o
  13  10   9        0.04        0.34      2.42 o
  14  10   9        0.53        0.10      3.94 o
  -5  11   9        0.00       -2.31      5.26 o
  -4  11   9        0.82        2.47      3.47 o
  -3  11   9        2.22        3.21      4.05 o
  -2  11   9        3.49        5.03      4.44 o
  -1  11   9        3.92        9.49      3.34 o
   0  11   9        0.50        7.03      3.36 o
   1  11   9       33.57       37.21      6.52 o
   2  11   9       69.28       54.08      7.04 o
   3  11   9       52.49       39.11      5.47 o
   4  11   9       61.92       70.68      4.68 o
   5  11   9        0.20        2.24      2.23 o
   6  11   9        0.40        0.81      3.31 o
   7  11   9       45.48       43.44      3.80 o
   8  11   9        4.26        0.72      2.21 o
   9  11   9        6.79        4.74      2.50 o
  10  11   9        3.45        2.64      2.39 o
  11  11   9        0.45        4.21      2.57 o
  12  11   9        0.04        1.07      2.51 o
  13  11   9        0.01       -2.62      2.62 o
  14  11   9        0.54       -2.31      4.05 o
  -4  12   9        1.34        6.15      3.77 o
  -3  12   9        5.63        7.41      4.04 o
  -2  12   9        0.04        2.65      3.36 o
  -1  12   9       29.57       47.35      7.73 o
   0  12   9        0.01        0.53      4.10 o
   1  12   9        7.23        7.62      4.78 o
   2  12   9        0.35        3.63      4.05 o
   3  12   9       23.73       21.34      5.73 o
   4  12   9        0.60        5.89      3.15 o
   5  12   9        3.97        8.94      2.70 o
   6  12   9        0.05        2.20      2.47 o
   7  12   9        0.95       -2.08      2.11 o
   8  12   9        0.04       -2.05      2.05 o
   9  12   9        0.02       -0.79      2.27 o
  10  12   9        0.05        3.79      2.64 o
  11  12   9        0.07        0.76      2.63 o
  12  12   9        3.51        5.91      2.88 o
  13  12   9        0.01        4.68      2.97 o
  -3  13   9        0.15        5.78      5.47 o
  -2  13   9        1.26       11.09      5.62 o
  -1  13   9        0.08       -2.68      4.20 o
   0  13   9        2.54        8.93      5.05 o
   1  13   9        5.48       10.93      5.10 o
   2  13   9        1.53        5.05      4.57 o
   3  13   9        5.77       10.51      4.99 o
   4  13   9       16.35       12.25      5.10 o
   5  13   9        0.82        1.00      3.63 o
   6  13   9        0.11        0.67      2.90 o
   7  13   9        0.62        5.83      3.47 o
   8  13   9        0.24       -3.14      3.63 o
   9  13   9        0.10        0.77      2.59 o
  10  13   9        0.27       -1.90      2.61 o
  11  13   9        1.12       -0.28      2.86 o
  12  13   9        0.92        5.72      3.16 o
  -2  14   9        0.01       -4.10      4.52 o
  -1  14   9        1.94        0.00      4.47 o
   0  14   9        3.32        3.99      5.10 o
   1  14   9        0.04        1.31      4.31 o
   2  14   9        2.50        5.99      4.99 o
   3  14   9        6.07        6.57      4.89 o
   4  14   9        2.35        6.99      4.94 o
   5  14   9        0.21        2.68      4.26 o
   6  14   9        1.43       -2.10      3.42 o
   7  14   9        0.10       -0.84      3.99 o
   8  14   9        1.37        0.00      4.20 o
   9  14   9        2.74       -1.56      3.28 o
  10  14   9        1.31       -3.12      3.12 o
  11  14   9        0.88        0.65      8.49 o
   0  15   9        2.12       -1.84      5.10 o
   1  15   9        1.19       11.09      6.25 o
   2  15   9        3.50        4.41      5.41 o
   3  15   9        1.15        2.79      4.99 o
   4  15   9        1.30       -2.26      3.68 o
   5  15   9        0.37        1.10      4.10 o
   6  15   9        0.32       -2.68      4.10 o
   7  15   9        0.18        0.53      4.62 o
   8  15   9        1.52        2.05      4.84 o
   9  15   9        0.42       -2.58      4.15 o
   3  16   9        1.00        8.72      5.20 o
   4  16   9        0.06        5.26      4.89 o
   5  16   9        1.50        5.99      5.10 o
   6  16   9        0.01       -3.68      3.99 o
   7  16   9        1.22        0.37      4.10 o
  -2 -15  10        0.01       -1.10      5.20 o
  -1 -15  10        0.06       -4.57      4.57 o
   0 -15  10        1.13       -3.68      4.36 o
   1 -15  10        0.95        4.58      3.43 o
   2 -15  10        7.05        7.65      3.92 o
   3 -15  10        0.00       -2.67      2.67 o
   4 -15  10        6.95        5.27      3.00 o
  -4 -14  10        0.51       -2.05      4.68 o
  -3 -14  10        3.96        2.68      5.26 o
  -2 -14  10        0.09       -2.15      3.89 o
  -1 -14  10        5.02       17.24      6.20 o
   0 -14  10        1.56       -3.78      3.78 o
   1 -14  10        0.02        1.93      2.93 o
   2 -14  10        7.56        5.73      3.36 o
   3 -14  10        0.32        2.12      3.23 o
   4 -14  10        0.26       -2.40      2.40 o
   5 -14  10        0.26        3.31      3.37 o
   6 -14  10       10.01        4.04      2.87 o
   7 -14  10        3.40        4.38      8.78 o
  -5 -13  10        5.89       12.56      6.10 o
  -4 -13  10        0.95        6.15      4.99 o
  -3 -13  10        3.51       -4.10      4.10 o
  -2 -13  10       10.28       20.29      5.94 o
  -1 -13  10        0.36        6.46      4.78 o
   0 -13  10       24.78       25.23      6.36 o
   1 -13  10        4.14        1.20      5.81 o
   2 -13  10        0.63       -0.82      2.88 o
   3 -13  10        0.00        1.37      2.51 o
   4 -13  10        0.01        0.78      2.01 o
   5 -13  10       10.87        9.55      2.78 o
   6 -13  10        1.53        2.89      2.36 o
   7 -13  10        1.19        2.90      2.46 o
   8 -13  10        3.82        3.67      4.04 o
  -6 -12  10        7.33        7.41      5.78 o
  -5 -12  10        7.64       12.14      5.83 o
  -4 -12  10        0.24        3.42      4.68 o
  -3 -12  10        1.40        5.15      4.47 o
  -2 -12  10        0.08       -3.57      3.57 o
  -1 -12  10        5.04       -0.84      3.47 o
   0 -12  10        3.91        0.23      2.56 o
   1 -12  10       64.71       68.73      4.85 o
   2 -12  10       25.16       23.86      3.23 o
   3 -12  10      134.34      156.38      5.94 o
   4 -12  10       20.18       23.14      3.07 o
   5 -12  10       79.83       89.82      4.13 o
   6 -12  10       13.91        9.23      2.21 o
   7 -12  10       41.39       44.40      3.76 o
   8 -12  10       20.24       20.48      3.57 o
   9 -12  10        4.24        4.27      2.65 o
  -7 -11  10        7.61       10.30      5.99 o
  -6 -11  10        5.23       16.45      6.25 o
  -5 -11  10        5.00        5.99      5.31 o
  -4 -11  10        9.71       12.72      5.20 o
  -3 -11  10        0.12       -1.31      4.41 o
  -2 -11  10        7.36       13.35      5.15 o
  -1 -11  10       11.77       23.91      5.78 o
   0 -11  10        0.60        1.02      2.14 o
   1 -11  10        4.95        2.48      2.18 o
   2 -11  10        7.51       10.21      2.40 o
   3 -11  10        2.79       -0.59      2.05 o
   4 -11  10        1.12        1.73      1.98 o
   5 -11  10       98.19      108.02      4.73 o
   6 -11  10       26.00       26.94      2.66 o
   7 -11  10       30.64       27.68      3.06 o
   8 -11  10        1.85       -1.08      2.02 o
   9 -11  10       41.78       49.43      3.99 o
  10 -11  10        1.01       -0.30      2.28 o
  -8 -10  10        0.48       -1.03      3.77 o
  -7 -10  10        0.06       -0.52      3.72 o
  -6 -10  10       22.06       28.93      5.27 o
  -5 -10  10       48.89       52.61      8.46 o
  -4 -10  10        0.37       -0.42      4.10 o
  -3 -10  10       52.61       60.76      8.25 o
  -2 -10  10       36.15       41.57      7.10 o
  -1 -10  10       55.31       62.97      6.57 o
   0 -10  10        0.45        1.11      1.78 o
   1 -10  10       38.84       40.79      3.15 o
   2 -10  10       23.57       23.05      2.68 o
   3 -10  10        4.03        5.36      1.95 o
   4 -10  10       31.96       38.30      3.12 o
   5 -10  10        1.67        2.03      1.81 o
   6 -10  10        0.01       -0.85      1.48 o
   7 -10  10        3.31        3.08      1.54 o
   8 -10  10        5.65        2.97      1.86 o
   9 -10  10        5.24        3.24      2.06 o
  10 -10  10        0.57        1.85      2.06 o
  11 -10  10        4.76        8.94      2.86 o
  -8  -9  10        0.96        0.60      3.66 o
  -7  -9  10       34.30       42.98      9.33 o
  -6  -9  10        8.66        8.27      3.84 o
  -5  -9  10        8.26        6.76      3.44 o
  -4  -9  10       24.53       27.00      4.49 o
  -3  -9  10       21.78       24.61      5.70 o
  -2  -9  10       35.25       36.00      6.41 o
  -1  -9  10       10.57        5.55      2.52 o
   0  -9  10       14.41       14.86      2.14 o
   1  -9  10        0.13        2.11      1.68 o
   2  -9  10       70.19       80.35      6.34 o
   3  -9  10      109.30      108.08      4.26 o
   4  -9  10       73.68       80.13      3.71 o
   5  -9  10       74.55       76.32      3.29 o
   6  -9  10        9.79       11.16      1.89 o
   7  -9  10       57.18       65.36      2.82 o
   8  -9  10       10.65        6.51      1.82 o
   9  -9  10       11.56        7.64      1.97 o
  10  -9  10        0.85       -0.84      1.84 o
  11  -9  10        0.23       -0.97      1.93 o
  12  -9  10        0.35        3.11      2.38 o
  -9  -8  10        2.65        0.58      5.89 o
  -8  -8  10        1.04        3.50      3.83 o
  -7  -8  10       41.98       43.86      5.55 o
  -6  -8  10        2.91        0.84      3.12 o
  -5  -8  10        0.02       -1.18      2.74 o
  -4  -8  10        9.78        7.76      4.36 o
  -3  -8  10       11.76        5.87      2.79 o
  -2  -8  10        0.13        2.54      2.79 o
  -1  -8  10       11.66       13.23      2.73 o
   0  -8  10        0.20       -1.09      1.41 o
   1  -8  10       17.14       14.67      2.08 o
   2  -8  10       33.98       33.28      2.69 o
   3  -8  10        0.22       -1.09      1.39 o
   4  -8  10        0.02       -0.75      1.35 o
   5  -8  10        4.15        2.03      1.50 o
   6  -8  10       41.19       42.37      3.35 o
   7  -8  10        0.04       -1.19      1.24 o
   8  -8  10       10.86       11.24      2.27 o
   9  -8  10        7.10        4.52      1.59 o
  10  -8  10       59.03       58.24      3.27 o
  11  -8  10        1.79       -0.25      1.79 o
  12  -8  10       13.21       11.66      2.37 o
  13  -8  10        0.22       -2.30      2.99 o
  -9  -7  10        2.79       11.56      5.99 o
  -8  -7  10        4.40        6.16      3.79 o
  -7  -7  10        0.06       -1.31      3.15 o
  -6  -7  10       12.50        7.43      4.94 o
  -5  -7  10        5.59        7.96      3.22 o
  -4  -7  10       52.24       58.99      5.47 o
  -3  -7  10        4.01        5.12      2.66 o
  -2  -7  10       22.21       23.40      2.57 o
  -1  -7  10       26.87       19.65      2.40 o
   0  -7  10        4.03       -0.45      1.81 o
   1  -7  10        9.61       10.31      2.74 o
   2  -7  10       15.31       13.94      1.99 o
   3  -7  10      346.80      346.25      7.24 o
   4  -7  10        6.64        3.66      1.57 o
   5  -7  10       28.85       29.45      2.07 o
   6  -7  10        1.93        2.21      1.17 o
   7  -7  10        0.02       -0.26      1.18 o
   8  -7  10        3.53        3.06      1.12 o
   9  -7  10        9.45        7.09      1.56 o
  10  -7  10        1.51        2.83      1.45 o
  11  -7  10        4.68        4.06      1.76 o
  12  -7  10        1.45        0.42      1.79 o
  13  -7  10       15.94       21.24      6.07 o
  -9  -6  10        0.64        6.46      5.57 o
  -8  -6  10        0.39        1.60      3.37 o
  -7  -6  10       16.54       22.22      4.58 o
  -6  -6  10       34.36       39.47      6.67 o
  -5  -6  10        0.52        4.70      2.95 o
  -4  -6  10        4.66        6.08      4.55 o
  -3  -6  10       16.24       12.96      2.52 o
  -2  -6  10      428.42      385.71      8.41 o
  -1  -6  10      114.21      109.13      4.19 o
   0  -6  10      113.68      106.11      3.35 o
   1  -6  10       16.45       17.05      1.96 o
   2  -6  10      326.84      326.81      6.81 o
   3  -6  10       72.20       73.89      2.60 o
   4  -6  10      210.67      217.90      4.31 o
   5  -6  10      145.28      152.34      4.09 o
   6  -6  10       72.67       79.02      2.55 o
   7  -6  10        6.38        4.16      1.04 o
   8  -6  10       77.78       78.94      2.19 o
   9  -6  10        0.87        1.77      0.98 o
  10  -6  10        0.00        0.07      1.09 o
  11  -6  10        1.19       -1.35      1.43 o
  12  -6  10       11.38       12.54      1.97 o
  13  -6  10        0.11       -2.12      2.12 o
  14  -6  10        0.21        1.21      6.20 o
  -9  -5  10        0.60       -1.05      5.05 o
  -8  -5  10        0.41        0.19      3.19 o
  -7  -5  10        0.75       -3.65      3.65 o
  -6  -5  10        0.03        0.45      2.91 o
  -5  -5  10       11.72       10.01      3.23 o
  -4  -5  10        0.78        0.90      2.56 o
  -3  -5  10      169.09      148.52      6.08 o
  -2  -5  10        0.44        0.77      1.68 o
  -1  -5  10      153.48      148.37      4.66 o
   0  -5  10       29.43       27.09      1.88 o
   1  -5  10        7.89        7.46      1.38 o
   2  -5  10        0.51       -0.90      0.90 o
   3  -5  10       40.51       46.18      2.44 o
   4  -5  10        0.56        0.66      1.47 o
   5  -5  10      542.03      542.85      7.30 o
   6  -5  10        4.22        2.38      0.99 o
   7  -5  10      105.48      118.30      3.03 o
   8  -5  10        5.62        6.30      1.06 o
   9  -5  10       62.28       74.41      3.19 o
  10  -5  10        0.78       -0.05      0.89 o
  11  -5  10        2.44        3.16      1.04 o
  12  -5  10        0.01        0.94      1.24 o
  13  -5  10        6.26        4.22      2.02 o
  14  -5  10        0.00        1.12      4.02 o
  -9  -4  10        0.18       -1.10      4.68 o
  -8  -4  10        0.01       -0.59      3.11 o
  -7  -4  10        9.07        8.34      4.99 o
  -6  -4  10       16.87       19.58      3.90 o
  -5  -4  10       20.38       19.96      3.70 o
  -4  -4  10        1.53        1.91      3.60 o
  -3  -4  10      224.72      238.72      6.38 o
  -2  -4  10       39.49       32.83      2.62 o
  -1  -4  10      107.74      120.54      4.15 o
   0  -4  10       91.59       84.15      2.45 o
   1  -4  10      134.66      134.23      2.91 o
   2  -4  10       44.29       51.20      2.02 o
   3  -4  10       56.43       59.91      1.95 o
   4  -4  10       10.26       11.33      1.15 o
   5  -4  10       73.90       79.29      2.24 o
   6  -4  10      145.93      135.93      2.79 o
   7  -4  10       18.11       16.79      1.11 o
   8  -4  10        0.65       -0.56      0.69 o
   9  -4  10       22.77       22.12      1.18 o
  10  -4  10        4.46        5.22      0.92 o
  11  -4  10       18.50       16.61      1.20 o
  12  -4  10        3.78        5.17      1.24 o
  13  -4  10       33.06       34.84      2.97 o
  14  -4  10        0.08        1.17      1.84 o
  15  -4  10        1.03       -5.26      6.04 o
  -9  -3  10        0.01        4.41      5.68 o
  -8  -3  10        1.15        6.72      3.29 o
  -7  -3  10        0.08        2.81      2.97 o
  -6  -3  10        8.42       19.77      3.90 o
  -5  -3  10        0.94       -0.64      8.93 o
  -4  -3  10       64.51       73.91      8.54 o
  -3  -3  10        1.58        2.08      1.51 o
  -2  -3  10       14.69        9.81      1.89 o
  -1  -3  10       88.19       95.61      3.73 o
   0  -3  10       79.52       71.86      2.25 o
   1  -3  10       98.34       95.25      2.24 o
   2  -3  10       30.14       27.50      1.38 o
   3  -3  10      517.66      529.80      7.05 o
   4  -3  10       68.63       70.84      1.96 o
   5  -3  10      350.92      359.93      5.06 o
   6  -3  10       36.49       34.99      1.86 o
   7  -3  10       29.07       32.41      1.24 o
   8  -3  10       17.43       16.85      0.96 o
   9  -3  10        0.00        0.83      0.77 o
  10  -3  10        8.31        8.15      0.80 o
  11  -3  10        5.14        6.88      0.87 o
  12  -3  10        0.32        0.13      0.94 o
  13  -3  10       42.85       42.94      3.49 o
  14  -3  10        4.41        2.73      1.53 o
  15  -3  10        0.02       -2.89      6.20 o
  -9  -2  10       23.45       27.49      7.73 o
  -8  -2  10        4.03        5.45      3.73 o
  -7  -2  10       19.62       16.68      3.96 o
  -6  -2  10       42.38       54.31      7.17 o
  -5  -2  10        8.32        8.52      3.04 o
  -4  -2  10        6.88        1.77      2.36 o
  -3  -2  10       16.71       14.42      2.08 o
  -2  -2  10       82.47       81.33      3.66 o
  -1  -2  10       18.64       13.58      1.89 o
   0  -2  10        0.79       -0.03      1.10 o
   1  -2  10       25.17       22.45      1.36 o
   2  -2  10       79.82       59.54      1.74 o
   3  -2  10        6.90        2.66      0.81 o
   4  -2  10       43.81       39.21      1.50 o
   5  -2  10       12.09       11.17      0.92 o
   6  -2  10      119.32      117.42      2.22 o
   7  -2  10       15.94       16.95      0.95 o
   8  -2  10      311.91      323.12      5.89 o
   9  -2  10        3.64        2.89      3.47 o
  10  -2  10       28.14       26.07      2.01 o
  11  -2  10        6.04        7.79      1.77 o
  12  -2  10        4.01        3.38      0.90 o
  13  -2  10        0.35        0.56      1.01 o
  14  -2  10       12.23       14.85      2.44 o
  15  -2  10        2.09        2.04      2.13 o
  -9  -1  10        0.10       -2.89      4.73 o
  -8  -1  10       29.85       26.96      9.17 o
  -7  -1  10        4.11        7.13      3.36 o
  -6  -1  10       45.34       52.50      5.24 o
  -5  -1  10        6.41       15.22      3.63 o
  -4  -1  10        5.19        3.02      5.81 o
  -3  -1  10       11.74       11.21      2.01 o
  -2  -1  10       35.56       33.32      2.71 o
  -1  -1  10       25.59       24.54      2.26 o
   0  -1  10        1.52        0.77      1.10 o
   1  -1  10       18.20       16.01      1.26 o
   2  -1  10       10.51       12.32      1.11 o
   3  -1  10      187.69      203.89      3.64 o
   4  -1  10        2.32        0.39      0.73 o
   5  -1  10       29.56       26.67      1.27 o
   6  -1  10        0.04       -0.33      0.64 o
   7  -1  10        7.17        6.74      0.96 o
   8  -1  10       44.08       33.16      5.52 o
   9  -1  10      100.32       86.72      7.88 o
  10  -1  10       19.58       25.28      5.68 o
  11  -1  10       30.42       37.74      6.88 o
  12  -1  10        5.19        3.89      0.95 o
  13  -1  10        2.98        3.42      1.00 o
  14  -1  10        4.13        5.27      1.48 o
  15  -1  10        0.04        1.02      2.33 o
  -9   0  10        4.03       20.13      6.83 o
  -8   0  10        0.09       -1.79      3.22 o
  -7   0  10       10.78       15.21      5.05 o
  -6   0  10       21.98       20.35      5.83 o
  -5   0  10        7.98        6.44      3.47 o
  -4   0  10       16.39       15.95      4.34 o
  -3   0  10       33.65       42.29      2.93 o
  -2   0  10      928.10      930.53     14.90 o
  -1   0  10       42.36       54.67      3.15 o
   0   0  10      243.78      235.36      4.97 o
   1   0  10       57.20       50.94      2.01 o
   2   0  10      402.81      438.16      6.17 o
   3   0  10       14.97       14.22      1.26 o
   4   0  10       40.75       38.22      1.49 o
   5   0  10       13.15       14.55      1.00 o
   6   0  10        2.62        2.45      0.58 o
   7   0  10       39.31       44.68      1.57 o
   8   0  10        2.89        6.62      3.73 o
   9   0  10       13.08       13.72      4.47 o
  10   0  10        0.14       -3.47      3.47 o
  11   0  10        0.02        2.42      4.20 o
  12   0  10        0.15       -0.19      0.76 o
  13   0  10        6.15        5.23      1.49 o
  14   0  10        3.88        2.77      1.41 o
  15   0  10        5.71        6.99      1.88 o
  -9   1  10        3.61        9.36      6.31 o
  -8   1  10        0.93       -0.47      3.18 o
  -7   1  10        3.18        1.15      2.97 o
  -6   1  10       18.46       24.48      4.34 o
  -5   1  10        0.36       -3.26      3.26 o
  -4   1  10       14.22       15.16      3.28 o
  -3   1  10       23.09       20.56      2.42 o
  -2   1  10       58.81       56.32      3.62 o
  -1   1  10       55.55       63.85      3.61 o
   0   1  10       33.64       31.25      2.84 o
   1   1  10        5.08        4.52      1.14 o
   2   1  10       43.15       43.44      1.78 o
   3   1  10       75.99       78.52      3.07 o
   4   1  10        0.00       -0.02      0.79 o
   5   1  10      345.52      361.89      5.29 o
   6   1  10       21.85       21.42      1.31 o
   7   1  10       29.27       33.61      1.49 o
   8   1  10        1.34        1.98      0.69 o
   9   1  10       17.95       18.60      4.73 o
  10   1  10        9.29        3.57      4.05 o
  11   1  10        4.28        2.26      3.78 o
  12   1  10        0.09       -0.71      1.07 o
  13   1  10        0.01       -0.36      0.92 o
  14   1  10        8.46        5.57      1.48 o
  15   1  10        0.34        0.71      2.16 o
  -9   2  10        1.72       -1.84      5.52 o
  -8   2  10        0.03        2.59      3.63 o
  -7   2  10       51.29       53.19      8.25 o
  -6   2  10       36.06       45.91      5.14 o
  -5   2  10       29.25       29.31      4.12 o
  -4   2  10       23.19       28.52      3.88 o
  -3   2  10       30.39       30.03      3.16 o
  -2   2  10        9.78       11.09      1.93 o
  -1   2  10      180.11      169.36      4.94 o
   0   2  10      131.40      147.68      4.44 o
   1   2  10      153.20      151.09      3.47 o
   2   2  10       33.45       30.39      1.63 o
   3   2  10        0.28       -0.23      0.71 o
   4   2  10        3.93        4.73      0.97 o
   5   2  10        1.46        2.31      0.85 o
   6   2  10       22.86       21.60      1.16 o
   7   2  10       36.46       35.16      1.26 o
   8   2  10       28.66       21.49      1.11 o
   9   2  10        2.87        2.88      0.81 o
  10   2  10        0.72       -0.76      0.76 o
  11   2  10       10.83        9.09      0.84 o
  12   2  10        1.43        0.40      0.86 o
  13   2  10        3.15        3.51      1.13 o
  14   2  10        0.65       -0.76      1.38 o
  15   2  10        0.09        6.42      2.26 o
  -9   3  10        0.07       -5.05      5.05 o
  -8   3  10        1.69       -4.20      4.89 o
  -7   3  10        0.84        4.67      3.51 o
  -6   3  10        0.14        0.59      2.81 o
  -5   3  10        1.08       -2.28      2.38 o
  -4   3  10        6.28        2.36      2.51 o
  -3   3  10        9.09       10.64      2.88 o
  -2   3  10        0.01       -0.86      1.36 o
  -1   3  10        4.22        3.97      1.68 o
   0   3  10       12.04       10.19      1.72 o
   1   3  10      510.39      512.61      9.05 o
   2   3  10       41.92       41.79      1.91 o
   3   3  10        7.11        5.66      1.06 o
   4   3  10        0.36        0.18      0.83 o
   5   3  10        7.40        8.91      1.13 o
   6   3  10        0.04       -0.75      0.75 o
   7   3  10        3.47        1.70      0.87 o
   8   3  10       23.53       19.11      1.18 o
   9   3  10        0.85        0.25      0.70 o
  10   3  10       24.41       26.76      1.20 o
  11   3  10        8.83        9.43      0.99 o
  12   3  10        1.25        2.42      1.14 o
  13   3  10        0.01       -0.07      1.09 o
  14   3  10        4.59        4.54      1.64 o
  15   3  10        1.61       -0.50      2.00 o
  -8   4  10        0.25       -2.37      4.89 o
  -7   4  10        3.63        4.35      3.68 o
  -6   4  10        7.92        6.57      3.56 o
  -5   4  10        8.95        6.19      3.03 o
  -4   4  10        6.12        4.23      2.77 o
  -3   4  10        5.49        2.06      2.52 o
  -2   4  10        3.03        1.08      2.00 o
  -1   4  10        9.54        8.07      1.75 o
   0   4  10        2.02        0.09      1.28 o
   1   4  10       77.37       81.78      3.33 o
   2   4  10       58.17       59.91      3.71 o
   3   4  10        0.25        1.91      1.08 o
   4   4  10       21.61       27.68      2.10 o
   5   4  10       60.21       63.60      2.29 o
   6   4  10      171.77      186.08      3.86 o
   7   4  10       36.52       37.04      2.29 o
   8   4  10       52.36       56.85      2.00 o
   9   4  10      170.93      160.20      3.20 o
  10   4  10       41.83       36.17      2.63 o
  11   4  10        3.12        3.77      0.98 o
  12   4  10        0.10       -0.30      0.93 o
  13   4  10        0.47        0.14      1.26 o
  14   4  10        5.24        4.60      1.84 o
  15   4  10        0.05       -1.98      1.98 o
  -8   5  10       34.02       38.42      8.51 o
  -7   5  10        0.79       -0.10      3.39 o
  -6   5  10        4.38        4.37      3.37 o
  -5   5  10        7.66        6.61      3.20 o
  -4   5  10        4.42        3.05      2.71 o
  -3   5  10        7.61        6.10      4.99 o
  -2   5  10        6.45        1.66      2.34 o
  -1   5  10       37.54       41.96      2.95 o
   0   5  10        3.37       -0.80      1.41 o
   1   5  10       35.75       37.05      2.52 o
   2   5  10        1.47       -0.72      1.51 o
   3   5  10       25.77       29.82      2.27 o
   4   5  10       37.77       37.14      2.04 o
   5   5  10        9.70       15.44      1.48 o
   6   5  10        8.91       10.28      1.32 o
   7   5  10       36.34       35.02      1.82 o
   8   5  10      152.91      149.33      3.41 o
   9   5  10      387.88      369.60      5.87 o
  10   5  10        4.05        4.64      1.14 o
  11   5  10        1.50        1.63      1.07 o
  12   5  10        0.71        1.92      1.17 o
  13   5  10        1.36        1.58      1.44 o
  14   5  10        0.19       -0.30      1.76 o
  15   5  10        0.01       -3.50      3.50 o
  -8   6  10        5.37        0.32      5.94 o
  -7   6  10        3.62       12.51      6.20 o
  -6   6  10        2.07        3.80      4.15 o
  -5   6  10        6.08       14.28      3.79 o
  -4   6  10        4.25        5.37      2.98 o
  -3   6  10        0.53       -1.30      3.07 o
  -2   6  10      270.03      275.16      9.87 o
  -1   6  10       12.70       13.61      3.44 o
   0   6  10      165.77      170.40      5.23 o
   1   6  10        2.23        0.62      2.04 o
   2   6  10       12.94       14.49      2.14 o
   3   6  10        1.44        2.65      1.69 o
   4   6  10      128.90      130.08      5.05 o
   5   6  10        0.00       -0.04      1.10 o
   6   6  10        1.22        0.09      1.11 o
   7   6  10       23.11       20.18      1.64 o
   8   6  10       44.45       34.17      1.92 o
   9   6  10       12.35       18.66      1.59 o
  10   6  10       10.88       10.45      1.39 o
  11   6  10        0.13        1.38      1.39 o
  12   6  10        1.94        0.79      1.77 o
  13   6  10        1.12       -0.86      1.73 o
  14   6  10        0.78       -0.31      1.87 o
  15   6  10        1.65       13.19      4.31 o
  -7   7  10       17.85        9.30      6.10 o
  -6   7  10        0.04        2.06      3.55 o
  -5   7  10        0.21       -1.47      3.21 o
  -4   7  10        5.46        5.20      3.25 o
  -3   7  10        0.28        1.60      3.26 o
  -2   7  10        1.54        4.59      4.23 o
  -1   7  10      158.04      171.16     14.03 o
   0   7  10       15.39       13.29      2.32 o
   1   7  10      143.12      146.28      4.83 o
   2   7  10       17.29       15.20      2.56 o
   3   7  10       10.42       16.69      2.46 o
   4   7  10       40.69       46.54      3.26 o
   5   7  10        9.51       13.92      2.30 o
   6   7  10       28.12       27.03      2.55 o
   7   7  10        8.92        8.91      1.92 o
   8   7  10        0.61        1.52      1.41 o
   9   7  10       19.10       14.62      2.15 o
  10   7  10        1.29        2.43      1.66 o
  11   7  10        4.52        2.00      1.73 o
  12   7  10        2.83       -0.72      1.73 o
  13   7  10        0.87        1.02      1.96 o
  14   7  10        0.24        0.24      2.39 o
  15   7  10        0.26       -2.39      2.39 o
  -7   8  10        5.58       12.14      6.78 o
  -6   8  10       51.42       41.62      5.85 o
  -5   8  10        0.44        6.87      3.75 o
  -4   8  10       51.93       53.43      5.67 o
  -3   8  10        0.11        3.35      2.80 o
  -2   8  10       13.94        4.50      4.76 o
  -1   8  10        0.39        3.51      2.80 o
   0   8  10        0.66        2.98      2.19 o
   1   8  10        2.35        0.79      1.84 o
   2   8  10        2.85        0.95      1.95 o
   3   8  10        0.56        0.31      1.79 o
   4   8  10       20.24       20.05      2.70 o
   5   8  10        0.15       -1.03      1.61 o
   6   8  10        0.75        1.01      1.74 o
   7   8  10       29.56       34.88      2.96 o
   8   8  10        0.03       -1.26      1.59 o
   9   8  10        2.59        2.12      1.86 o
  10   8  10        2.25        2.09      1.79 o
  11   8  10        1.07        0.42      1.93 o
  12   8  10        0.51       -0.72      1.93 o
  13   8  10        0.74        0.80      2.04 o
  14   8  10        0.39        0.94      2.44 o
  15   8  10        0.26       -3.31      3.31 o
  -6   9  10        3.65       12.04      6.41 o
  -5   9  10        0.18        7.43      3.86 o
  -4   9  10        1.53        4.53      8.88 o
  -3   9  10        0.01        0.31      2.98 o
  -2   9  10        0.00       -2.44      2.74 o
  -1   9  10        8.83       11.61      3.34 o
   0   9  10        2.42        1.17      2.58 o
   1   9  10       36.53       38.21      4.73 o
   2   9  10        4.17        4.03      2.30 o
   3   9  10        0.44       -1.88      1.88 o
   4   9  10        6.67        8.69      2.34 o
   5   9  10        0.84        1.27      1.88 o
   6   9  10        5.23        6.24      2.22 o
   7   9  10       28.64       31.21      3.11 o
   8   9  10        6.61        5.77      2.07 o
   9   9  10        0.17       -0.83      1.79 o
  10   9  10        2.10        0.52      1.93 o
  11   9  10        0.00        2.18      2.01 o
  12   9  10        1.78       -0.78      2.03 o
  13   9  10        0.47       -1.48      2.09 o
  14   9  10        0.58        0.46      2.85 o
  -5  10  10       10.96       10.89      4.28 o
  -4  10  10        2.19        8.37      3.80 o
  -3  10  10        0.97        2.60      3.34 o
  -2  10  10       27.76       33.19      4.91 o
  -1  10  10        0.51        2.39      2.89 o
   0  10  10        2.52        1.63      3.68 o
   1  10  10        5.67        2.94      4.20 o
   2  10  10      158.08      155.99      8.25 o
   3  10  10        0.03        0.07      2.36 o
   4  10  10        0.23        1.02      3.78 o
   5  10  10        3.92        4.91      2.41 o
   6  10  10        0.00        1.19      2.03 o
   7  10  10        0.28        2.31      2.12 o
   8  10  10        4.47        5.71      2.90 o
   9  10  10        0.60        0.44      2.06 o
  10  10  10        9.37        8.04      2.41 o
  11  10  10        0.00       -0.57      2.85 o
  12  10  10        0.01        2.18      2.23 o
  13  10  10        0.02       -1.03      2.21 o
  14  10  10        1.08        1.19      3.13 o
  -4  11  10        0.00        3.10      3.72 o
  -3  11  10       14.74        5.83      5.10 o
  -2  11  10        0.41        9.99      5.31 o
  -1  11  10        5.76       13.24      5.47 o
   0  11  10        0.02        9.51      4.52 o
   1  11  10        5.57       -3.10      3.10 o
   2  11  10        1.37        3.73      4.10 o
   3  11  10        1.52        1.75      2.89 o
   4  11  10       15.05       17.41      3.23 o
   5  11  10       32.77       36.08      3.91 o
   6  11  10       34.04       38.16      6.28 o
   7  11  10        3.97        2.61      2.33 o
   8  11  10        7.64        7.59      2.48 o
   9  11  10       12.02        9.50      2.76 o
  10  11  10        3.25        2.33      2.44 o
  11  11  10        0.02        0.00      2.28 o
  12  11  10        0.15       -1.13      3.98 o
  13  11  10        1.09        4.73      2.80 o
  -3  12  10        0.02       -0.11      4.57 o
  -2  12  10        3.41       -1.68      4.62 o
  -1  12  10        4.21        7.36      4.84 o
   0  12  10       11.41        8.72      4.94 o
   1  12  10        2.34        1.68      4.20 o
   2  12  10        2.48        4.68      4.52 o
   3  12  10       30.28       35.84      6.73 o
   4  12  10       37.37       22.60      5.78 o
   5  12  10       26.09       18.83      4.02 o
   6  12  10        0.75        2.54      2.44 o
   7  12  10        0.60       -2.22      2.22 o
   8  12  10        6.94        3.38      2.59 o
   9  12  10        0.00       -2.21      2.21 o
  10  12  10        0.03       -1.92      2.37 o
  11  12  10        0.00       -2.23      2.23 o
[truncated: 151,169 more chars]
